# Supplementary material for: Methyl 4-(4-bromo­anilino)-2′,5-dioxo-5H-spiro­[furan-2,3′-indoline]-3-carboxyl­ate
Source: Acta Crystallogr Sect E Struct Rep Online. 2014 Jan 29;70(Pt 2):o210–1. doi: 10.1107/S1600536814001329 (PMC3998355; doi:10.1107/S1600536814001329)
Supplement: Supplementary file 1 [file e-70-0o210-sup1.cif]

##############################################################################
#                                                                            #
# This CIF contains the data in a paper accepted for publication in          #
# Acta Crystallographica Section E. It conforms to the requirements of       #
# Notes for Authors for Acta Crystallographica Section E, and has been       #
# peer reviewed under the auspices of the IUCr Commission on Journals.       #
#                                                                            #
# Full details of the Crystallographic Information File format               #
# are given in the paper "The Crystallographic Information File (CIF):       #
# a New Standard Archive File for Crystallography" by S. R. Hall, F. H.      #
# Allen and I. D. Brown [Acta Cryst. (1991), A47, 655-685].                  #
#                                                                            #
# The current version of the core CIF dictionary is obtainable from          #
# ftp://ftp.iucr.org/pub/cif_core.dic.                                       #
#                                                                            #
# Software is freely available for graphical display of the structure(s)     #
# in this CIF. For information consult the CIF software page                 #
# http://www.iucr.org/resources/cif/software.                                #
#                                                                            #
# This file may be used for bona fide research purposes within the           #
# scientific community so long as proper attribution is given to the journal # 
# article from which it was obtained.                                        #
#                                                                            #
##############################################################################
data_global
_audit_creation_method     'SHELXL-97'
_journal_date_recd_electronic     2014-01-10
_journal_date_accepted     2014-01-19
_journal_name_full     'Acta Crystallographica, Section E'
_journal_year     2014
_journal_volume     70
_journal_issue      2
_journal_page_first     o210
_journal_page_last     o211
_journal_paper_category     QO
_journal_paper_doi     10.1107/S1600536814001329
_journal_coeditor_code     SU2688
_publ_contact_author_name     'K. Sethusankar'
_publ_contact_author_address
;
   Department of Physics
   RKM Vivekananda College (Autonomous)
   Chennai - 600 004
   India.
;
_publ_contact_author_email     'ksethusankar@yahoo.co.in'
_publ_contact_author_fax     '044 091 2499 3057'
_publ_contact_author_phone     '044 091 24484170'
_publ_section_title
;\
Methyl 4-(4-bromoanilino)-2',5-dioxo-5<i>H</i>-spiro[furan-2,3'-indoline]-3-\
carboxylate
;
loop_
    _publ_author_name
    _publ_author_address
    'Rajeswari Gangadharan'
;  Department of Physics
   Ethiraj College for Women (Autonomous)
   Chennai 600 008
   India
;
    'Selvarangam E. Kiruthika'
;   Organic Chemistry Division
    Central Leather Research Institute
    Adyar
    Chennai 600 020
    India
;
    'K. Sethusankar'
;
     Department of Physics
     RKM Vivekananda College (Autonomous)
     Chennai 600 004
     India
;
    'P. T. Perumal'
;
    Organic Chemistry Division
    Central Leather Research Institute
    Adyar
    Chennai 600 020
    India
;
data_I
_audit_creation_method     'SHELXL-97'
_database_code_depnum_ccdc_archive     'CCDC 982248'
_chemical_name_systematic
;\
Methyl 4-(4-bromoanilino)-2',5-dioxo-5<i>H</i>-spiro[furan-2,3'-indoline]-3-\
carboxylate
;
_chemical_name_common     ?
_chemical_formula_moiety     'C19 H13 Br N2 O5'
_chemical_formula_sum     'C19 H13 Br N2 O5'
_chemical_formula_iupac     'C19 H13 Br N2 O5'
_chemical_formula_weight     429.21
_chemical_melting_point     ?
_symmetry_cell_setting     triclinic
_symmetry_space_group_name_H-M     'P -1'
_symmetry_space_group_name_Hall     '-P 1'
loop_
    _symmetry_equiv_pos_as_xyz
    'x, y, z'
    '-x, -y, -z'
_cell_length_a     7.845(5)
_cell_length_b     8.365(5)
_cell_length_c     13.703(5)
_cell_angle_alpha     81.565(5)
_cell_angle_beta     81.944(5)
_cell_angle_gamma     76.183(5)
_cell_volume     858.6(8)
_cell_formula_units_Z     2
_cell_measurement_reflns_used     3611
_cell_measurement_theta_min     2.52
_cell_measurement_theta_max     30.69
_cell_measurement_temperature     296(2)
_exptl_crystal_description     block
_exptl_crystal_colour     yellow
_exptl_crystal_size_max     0.30
_exptl_crystal_size_mid     0.25
_exptl_crystal_size_min     0.20
_exptl_crystal_density_diffrn     1.660
_exptl_crystal_density_meas     ?
_exptl_crystal_density_method     'not measured'
_exptl_crystal_F_000     432
_exptl_absorpt_coefficient_mu     2.429
_exptl_absorpt_correction_type     multi-scan
_exptl_absorpt_process_details     '(SADABS; Bruker, 2008)'
_exptl_absorpt_correction_T_min     0.487
_exptl_absorpt_correction_T_max     0.615
_exptl_special_details     ?
_diffrn_ambient_temperature     296(2)
_diffrn_radiation_type     MoK\a
_diffrn_radiation_wavelength     0.71073
_diffrn_radiation_source     'fine-focus sealed tube'
_diffrn_radiation_monochromator     graphite
_diffrn_measurement_device_type
                              'Bruker SMART APEXII area-detector diffractometer'
_diffrn_measurement_method     '\w and \f scans'
_diffrn_detector_area_resol_mean     ?
_diffrn_reflns_number     19580
_diffrn_reflns_av_R_equivalents     0.0318
_diffrn_reflns_av_sigmaI/netI     0.0348
_diffrn_reflns_theta_min     2.52
_diffrn_reflns_theta_max     30.69
_diffrn_reflns_theta_full     25.00
_diffrn_measured_fraction_theta_max     0.985
_diffrn_measured_fraction_theta_full     1.000
_diffrn_reflns_limit_h_min     -11
_diffrn_reflns_limit_h_max     11
_diffrn_reflns_limit_k_min     -10
_diffrn_reflns_limit_k_max     11
_diffrn_reflns_limit_l_min     -19
_diffrn_reflns_limit_l_max     19
_diffrn_standards_number     ?
_diffrn_standards_interval_count     ?
_diffrn_standards_interval_time     ?
_diffrn_standards_decay_%     ?
_refine_special_details
;
Refinement of <i>F</i>^2^ against ALL reflections. The weighted <i>R</i>-factor
<i>wR</i> and goodness of fit <i>S</i> are based on <i>F</i>^2^, conventional
<i>R</i>-factors <i>R</i> are based on <i>F</i>, with <i>F</i> set to zero for
negative <i>F</i>^2^. The threshold expression of <i>F</i>^2^ >
\s(<i>F</i>^2^) is used only for calculating <i>R</i>-factors(gt) <i>etc</i>.
and is not relevant to the choice of reflections for refinement.
<i>R</i>-factors based on <i>F</i>^2^ are statistically about twice as large
as those based on <i>F</i>, and <i>R</i>- factors based on ALL data will be
even larger.
;
_reflns_number_total     5243
_reflns_number_gt     3611
_reflns_threshold_expression     >2sigma(I)
_refine_ls_structure_factor_coef     Fsqd
_refine_ls_matrix_type     full
_refine_ls_R_factor_all     0.0628
_refine_ls_R_factor_gt     0.0338
_refine_ls_wR_factor_gt     0.0848
_refine_ls_wR_factor_ref     0.0952
_refine_ls_goodness_of_fit_ref     1.024
_refine_ls_restrained_S_all     1.024
_refine_ls_number_reflns     5243
_refine_ls_number_parameters     251
_refine_ls_number_restraints     0
_refine_ls_hydrogen_treatment     mixed
_refine_ls_weighting_scheme     calc
_refine_ls_weighting_details
         'calc w=1/[\s^2^(Fo^2^)+(0.0509P)^2^+0.0269P] where P=(Fo^2^+2Fc^2^)/3'
_atom_sites_solution_hydrogens     geom
_atom_sites_solution_primary     direct
_atom_sites_solution_secondary     difmap
_refine_ls_shift/su_max     0.001
_refine_ls_shift/su_mean     0.000
_refine_diff_density_max     0.300
_refine_diff_density_min     -0.311
_refine_ls_extinction_method     none
_refine_ls_extinction_coef     ?
loop_
    _atom_type_symbol
    _atom_type_description
    _atom_type_scat_dispersion_real
    _atom_type_scat_dispersion_imag
    _atom_type_scat_source
    'C' 'C' 0.0033 0.0016
                         'International Tables Vol C Tables 4.2.6.8 and 6.1.1.4'
    'H' 'H' 0.0000 0.0000
                         'International Tables Vol C Tables 4.2.6.8 and 6.1.1.4'
    'N' 'N' 0.0061 0.0033
                         'International Tables Vol C Tables 4.2.6.8 and 6.1.1.4'
    'O' 'O' 0.0106 0.0060
                         'International Tables Vol C Tables 4.2.6.8 and 6.1.1.4'
    'Br' 'Br' -0.2901 2.4595
                         'International Tables Vol C Tables 4.2.6.8 and 6.1.1.4'
_computing_data_collection     'APEX2 (Bruker, 2008)'
_computing_cell_refinement     'SAINT (Bruker, 2008)'
_computing_data_reduction     'SAINT (Bruker, 2008)'
_computing_structure_solution     'SHELXS97 (Sheldrick, 2008)'
_computing_structure_refinement     'SHELXL-97 (Sheldrick, 2008)'
_computing_molecular_graphics     'ORTEP-3 for Windows (Farrugia, 2012)'
_computing_publication_material
                          'SHELXL-97 (Sheldrick, 2008)  and PLATON (Spek, 2009)'
loop_
    _atom_site_type_symbol
    _atom_site_label
    _atom_site_fract_x
    _atom_site_fract_y
    _atom_site_fract_z
    _atom_site_U_iso_or_equiv
    _atom_site_adp_type
    _atom_site_calc_flag
    _atom_site_refinement_flags
    _atom_site_occupancy
    _atom_site_symmetry_multiplicity
    _atom_site_disorder_assembly
    _atom_site_disorder_group
    C C1 -0.4990(3) 0.6472(2) 0.90768(17) 0.0504(5) Uani d . 1 1 . .
    H H1 -0.5215 0.6959 0.9664 0.060 Uiso calc R 1 1 . .
    C C2 -0.6306(3) 0.6597(3) 0.8475(2) 0.0582(6) Uani d . 1 1 . .
    H H2 -0.7443 0.7179 0.8665 0.070 Uiso calc R 1 1 . .
    C C3 -0.5985(3) 0.5890(2) 0.76091(18) 0.0558(6) Uani d . 1 1 . .
    H H3 -0.6902 0.5995 0.7225 0.067 Uiso calc R 1 1 . .
    C C4 -0.4295(3) 0.5013(2) 0.72958(16) 0.0466(5) Uani d . 1 1 . .
    H H4 -0.4066 0.4538 0.6705 0.056 Uiso calc R 1 1 . .
    C C5 -0.2984(2) 0.48741(19) 0.78896(13) 0.0364(4) Uani d . 1 1 . .
    C C6 -0.3335(2) 0.5594(2) 0.87638(13) 0.0380(4) Uani d . 1 1 . .
    C C7 -0.0421(2) 0.4317(2) 0.87382(12) 0.0337(4) Uani d . 1 1 . .
    C C8 -0.1067(2) 0.40203(19) 0.77657(12) 0.0332(3) Uani d . 1 1 . .
    C C9 0.0787(2) 0.3804(2) 0.62970(13) 0.0370(4) Uani d . 1 1 . .
    C C10 0.0397(2) 0.2139(2) 0.66609(12) 0.0340(4) Uani d . 1 1 . .
    C C11 -0.0593(2) 0.22549(19) 0.75528(12) 0.0329(3) Uani d . 1 1 . .
    C C12 -0.0965(2) 0.0843(2) 0.82184(12) 0.0334(3) Uani d . 1 1 . .
    C C13 -0.2248(3) -0.0121(2) 0.97751(15) 0.0555(5) Uani d . 1 1 . .
    H H13A -0.3023 -0.0637 0.9511 0.083 Uiso calc R 1 1 . .
    H H13B -0.2802 0.0271 1.0392 0.083 Uiso calc R 1 1 . .
    H H13C -0.1165 -0.0913 0.9885 0.083 Uiso calc R 1 1 . .
    C C14 0.2003(2) 0.0426(2) 0.53099(13) 0.0366(4) Uani d . 1 1 . .
    C C15 0.3175(3) -0.1104(2) 0.52758(14) 0.0429(4) Uani d . 1 1 . .
    H H15 0.3302 -0.1848 0.5850 0.052 Uiso calc R 1 1 . .
    C C16 0.4145(3) -0.1526(2) 0.44021(14) 0.0424(4) Uani d . 1 1 . .
    H H16 0.4923 -0.2554 0.4381 0.051 Uiso calc R 1 1 . .
    C C17 0.3960(2) -0.0425(2) 0.35616(13) 0.0389(4) Uani d . 1 1 . .
    C C18 0.2789(3) 0.1086(2) 0.35738(13) 0.0426(4) Uani d . 1 1 . .
    H H18 0.2666 0.1819 0.2995 0.051 Uiso calc R 1 1 . .
    C C19 0.1797(3) 0.1509(2) 0.44496(13) 0.0418(4) Uani d . 1 1 . .
    H H19 0.0990 0.2523 0.4461 0.050 Uiso calc R 1 1 . .
    N N1 -0.1789(2) 0.52477(18) 0.92420(11) 0.0400(3) Uani d . 1 1 . .
    N N2 0.1045(2) 0.07406(19) 0.62338(12) 0.0440(4) Uani d . 1 1 . .
    O O1 0.10713(17) 0.37852(16) 0.89603(10) 0.0427(3) Uani d . 1 1 . .
    O O2 -0.01219(16) 0.48646(14) 0.69475(9) 0.0378(3) Uani d . 1 1 . .
    O O3 0.17429(19) 0.42333(17) 0.56122(10) 0.0513(3) Uani d . 1 1 . .
    O O4 -0.18764(17) 0.12567(14) 0.90801(9) 0.0405(3) Uani d . 1 1 . .
    O O5 -0.04501(18) -0.05806(15) 0.80338(10) 0.0458(3) Uani d . 1 1 . .
    Br Br1 0.53764(3) -0.10026(3) 0.237127(14) 0.05583(10) Uani d . 1 1 . .
    H H1A -0.171(3) 0.566(3) 0.9820(18) 0.067 Uiso d . 1 1 . .
    H H2A 0.077(3) -0.004(3) 0.6630(19) 0.067 Uiso d . 1 1 . .
loop_
    _atom_site_aniso_label
    _atom_site_aniso_U_11
    _atom_site_aniso_U_22
    _atom_site_aniso_U_33
    _atom_site_aniso_U_12
    _atom_site_aniso_U_13
    _atom_site_aniso_U_23
    C1 0.0486(12) 0.0401(10) 0.0558(12) -0.0017(9) 0.0012(10) -0.0043(9)
    C2 0.0434(12) 0.0434(11) 0.0796(17) -0.0040(9) -0.0056(11) 0.0091(11)
    C3 0.0466(12) 0.0486(11) 0.0721(16) -0.0154(9) -0.0230(11) 0.0164(11)
    C4 0.0535(12) 0.0409(10) 0.0489(11) -0.0160(9) -0.0179(9) 0.0048(8)
    C5 0.0427(10) 0.0273(8) 0.0390(9) -0.0086(7) -0.0089(8) 0.0025(7)
    C6 0.0418(10) 0.0294(8) 0.0403(9) -0.0062(7) -0.0032(8) -0.0003(7)
    C7 0.0426(10) 0.0303(8) 0.0296(8) -0.0098(7) -0.0047(7) -0.0048(6)
    C8 0.0411(9) 0.0319(8) 0.0280(8) -0.0107(7) -0.0057(7) -0.0025(6)
    C9 0.0434(10) 0.0384(9) 0.0314(8) -0.0120(8) -0.0064(7) -0.0039(7)
    C10 0.0407(9) 0.0334(8) 0.0296(8) -0.0093(7) -0.0061(7) -0.0054(6)
    C11 0.0398(9) 0.0312(8) 0.0289(8) -0.0074(7) -0.0071(7) -0.0045(6)
    C12 0.0368(9) 0.0335(8) 0.0307(8) -0.0076(7) -0.0073(7) -0.0029(6)
    C13 0.0698(14) 0.0489(11) 0.0409(11) -0.0155(10) 0.0080(10) 0.0075(9)
    C14 0.0447(10) 0.0385(9) 0.0296(8) -0.0141(8) -0.0013(7) -0.0081(7)
    C15 0.0595(12) 0.0342(9) 0.0328(9) -0.0087(8) -0.0039(8) -0.0008(7)
    C16 0.0509(11) 0.0354(9) 0.0377(10) -0.0039(8) -0.0019(8) -0.0062(7)
    C17 0.0456(10) 0.0425(9) 0.0322(9) -0.0163(8) -0.0016(7) -0.0082(7)
    C18 0.0604(12) 0.0399(9) 0.0303(9) -0.0163(9) -0.0104(8) 0.0000(7)
    C19 0.0538(11) 0.0357(9) 0.0360(9) -0.0053(8) -0.0120(8) -0.0060(7)
    N1 0.0453(9) 0.0400(8) 0.0351(8) -0.0048(7) -0.0057(7) -0.0123(6)
    N2 0.0628(11) 0.0354(8) 0.0331(8) -0.0137(7) 0.0063(7) -0.0081(6)
    O1 0.0403(7) 0.0487(7) 0.0402(7) -0.0053(6) -0.0085(6) -0.0126(6)
    O2 0.0499(7) 0.0329(6) 0.0316(6) -0.0140(5) -0.0012(5) -0.0026(5)
    O3 0.0622(9) 0.0502(8) 0.0425(8) -0.0225(7) 0.0098(7) -0.0068(6)
    O4 0.0508(8) 0.0346(6) 0.0330(6) -0.0081(5) 0.0012(5) -0.0020(5)
    O5 0.0613(9) 0.0318(6) 0.0423(7) -0.0088(6) -0.0003(6) -0.0056(5)
    Br1 0.06364(16) 0.06784(16) 0.03773(12) -0.02209(11) 0.00927(9) -0.01359(9)
_geom_special_details
;
All e.s.d.'s (except the e.s.d. in the dihedral angle between two l.s. planes)
are estimated using the full covariance matrix. The cell e.s.d.'s are taken
into account individually in the estimation of e.s.d.'s in distances, angles
and torsion angles; correlations between e.s.d.'s in cell parameters are only
used when they are defined by crystal symmetry. An approximate (isotropic)
treatment of cell e.s.d.'s is used for estimating e.s.d.'s involving l.s.
planes.
;
loop_
    _geom_bond_atom_site_label_1
    _geom_bond_atom_site_label_2
    _geom_bond_site_symmetry_2
    _geom_bond_distance
    _geom_bond_publ_flag
    C1 C6 . 1.375(3) ?
    C1 C2 . 1.386(3) ?
    C1 H1 . 0.9300 ?
    C2 C3 . 1.368(3) ?
    C2 H2 . 0.9300 ?
    C3 C4 . 1.396(3) ?
    C3 H3 . 0.9300 ?
    C4 C5 . 1.372(3) ?
    C4 H4 . 0.9300 ?
    C5 C6 . 1.383(2) ?
    C5 C8 . 1.501(3) ?
    C6 N1 . 1.409(2) ?
    C7 O1 . 1.213(2) ?
    C7 N1 . 1.336(2) ?
    C7 C8 . 1.563(2) ?
    C8 O2 . 1.446(2) ?
    C8 C11 . 1.496(2) ?
    C9 O3 . 1.185(2) ?
    C9 O2 . 1.357(2) ?
    C9 C10 . 1.497(2) ?
    C10 N2 . 1.343(2) ?
    C10 C11 . 1.356(2) ?
    C11 C12 . 1.444(2) ?
    C12 O5 . 1.214(2) ?
    C12 O4 . 1.338(2) ?
    C13 O4 . 1.442(2) ?
    C13 H13A . 0.9600 ?
    C13 H13B . 0.9600 ?
    C13 H13C . 0.9600 ?
    C14 C19 . 1.381(2) ?
    C14 C15 . 1.389(3) ?
    C14 N2 . 1.405(2) ?
    C15 C16 . 1.370(3) ?
    C15 H15 . 0.9300 ?
    C16 C17 . 1.366(3) ?
    C16 H16 . 0.9300 ?
    C17 C18 . 1.375(3) ?
    C17 Br1 . 1.8962(19) ?
    C18 C19 . 1.379(3) ?
    C18 H18 . 0.9300 ?
    C19 H19 . 0.9300 ?
    N1 H1A . 0.92(2) ?
    N2 H2A . 0.84(3) ?
loop_
    _geom_angle_atom_site_label_1
    _geom_angle_atom_site_label_2
    _geom_angle_atom_site_label_3
    _geom_angle_site_symmetry_1
    _geom_angle_site_symmetry_3
    _geom_angle
    _geom_angle_publ_flag
    C6 C1 C2 . . 116.7(2) ?
    C6 C1 H1 . . 121.7 ?
    C2 C1 H1 . . 121.7 ?
    C3 C2 C1 . . 122.0(2) ?
    C3 C2 H2 . . 119.0 ?
    C1 C2 H2 . . 119.0 ?
    C2 C3 C4 . . 120.7(2) ?
    C2 C3 H3 . . 119.6 ?
    C4 C3 H3 . . 119.6 ?
    C5 C4 C3 . . 117.7(2) ?
    C5 C4 H4 . . 121.1 ?
    C3 C4 H4 . . 121.1 ?
    C4 C5 C6 . . 120.74(18) ?
    C4 C5 C8 . . 130.56(18) ?
    C6 C5 C8 . . 108.70(14) ?
    C1 C6 C5 . . 122.12(17) ?
    C1 C6 N1 . . 128.20(18) ?
    C5 C6 N1 . . 109.67(15) ?
    O1 C7 N1 . . 128.24(15) ?
    O1 C7 C8 . . 124.32(15) ?
    N1 C7 C8 . . 107.43(15) ?
    O2 C8 C11 . . 103.78(14) ?
    O2 C8 C5 . . 110.91(13) ?
    C11 C8 C5 . . 118.36(14) ?
    O2 C8 C7 . . 106.91(13) ?
    C11 C8 C7 . . 114.63(13) ?
    C5 C8 C7 . . 101.94(14) ?
    O3 C9 O2 . . 121.60(16) ?
    O3 C9 C10 . . 130.94(17) ?
    O2 C9 C10 . . 107.37(15) ?
    N2 C10 C11 . . 125.71(16) ?
    N2 C10 C9 . . 126.41(17) ?
    C11 C10 C9 . . 107.60(14) ?
    C10 C11 C12 . . 123.83(15) ?
    C10 C11 C8 . . 109.57(14) ?
    C12 C11 C8 . . 126.35(15) ?
    O5 C12 O4 . . 123.21(16) ?
    O5 C12 C11 . . 123.72(16) ?
    O4 C12 C11 . . 113.02(14) ?
    O4 C13 H13A . . 109.5 ?
    O4 C13 H13B . . 109.5 ?
    H13A C13 H13B . . 109.5 ?
    O4 C13 H13C . . 109.5 ?
    H13A C13 H13C . . 109.5 ?
    H13B C13 H13C . . 109.5 ?
    C19 C14 C15 . . 119.37(17) ?
    C19 C14 N2 . . 124.10(16) ?
    C15 C14 N2 . . 116.49(16) ?
    C16 C15 C14 . . 120.46(17) ?
    C16 C15 H15 . . 119.8 ?
    C14 C15 H15 . . 119.8 ?
    C17 C16 C15 . . 119.54(17) ?
    C17 C16 H16 . . 120.2 ?
    C15 C16 H16 . . 120.2 ?
    C16 C17 C18 . . 121.04(18) ?
    C16 C17 Br1 . . 118.82(14) ?
    C18 C17 Br1 . . 120.13(14) ?
    C17 C18 C19 . . 119.60(16) ?
    C17 C18 H18 . . 120.2 ?
    C19 C18 H18 . . 120.2 ?
    C18 C19 C14 . . 119.96(17) ?
    C18 C19 H19 . . 120.0 ?
    C14 C19 H19 . . 120.0 ?
    C7 N1 C6 . . 112.18(15) ?
    C7 N1 H1A . . 123.8(14) ?
    C6 N1 H1A . . 123.9(14) ?
    C10 N2 C14 . . 132.62(16) ?
    C10 N2 H2A . . 107.5(17) ?
    C14 N2 H2A . . 119.9(17) ?
    C9 O2 C8 . . 111.32(13) ?
    C12 O4 C13 . . 114.86(14) ?
loop_
    _geom_torsion_atom_site_label_1
    _geom_torsion_atom_site_label_2
    _geom_torsion_atom_site_label_3
    _geom_torsion_atom_site_label_4
    _geom_torsion_site_symmetry_1
    _geom_torsion_site_symmetry_2
    _geom_torsion_site_symmetry_3
    _geom_torsion_site_symmetry_4
    _geom_torsion
    _geom_torsion_publ_flag
    C6 C1 C2 C3 . . . . -0.2(3) ?
    C1 C2 C3 C4 . . . . -0.3(3) ?
    C2 C3 C4 C5 . . . . 0.6(3) ?
    C3 C4 C5 C6 . . . . -0.4(3) ?
    C3 C4 C5 C8 . . . . 179.71(16) ?
    C2 C1 C6 C5 . . . . 0.4(3) ?
    C2 C1 C6 N1 . . . . -178.36(18) ?
    C4 C5 C6 C1 . . . . -0.1(3) ?
    C8 C5 C6 C1 . . . . 179.81(16) ?
    C4 C5 C6 N1 . . . . 178.90(16) ?
    C8 C5 C6 N1 . . . . -1.22(19) ?
    C4 C5 C8 O2 . . . . 68.7(2) ?
    C6 C5 C8 O2 . . . . -111.21(15) ?
    C4 C5 C8 C11 . . . . -51.1(3) ?
    C6 C5 C8 C11 . . . . 129.05(16) ?
    C4 C5 C8 C7 . . . . -177.83(18) ?
    C6 C5 C8 C7 . . . . 2.31(17) ?
    O1 C7 C8 O2 . . . . -65.7(2) ?
    N1 C7 C8 O2 . . . . 113.77(15) ?
    O1 C7 C8 C11 . . . . 48.8(2) ?
    N1 C7 C8 C11 . . . . -131.82(16) ?
    O1 C7 C8 C5 . . . . 177.89(16) ?
    N1 C7 C8 C5 . . . . -2.69(17) ?
    O3 C9 C10 N2 . . . . -2.8(3) ?
    O2 C9 C10 N2 . . . . -179.46(16) ?
    O3 C9 C10 C11 . . . . 171.27(19) ?
    O2 C9 C10 C11 . . . . -5.36(18) ?
    N2 C10 C11 C12 . . . . 5.7(3) ?
    C9 C10 C11 C12 . . . . -168.42(15) ?
    N2 C10 C11 C8 . . . . -179.68(17) ?
    C9 C10 C11 C8 . . . . 6.16(18) ?
    O2 C8 C11 C10 . . . . -4.75(17) ?
    C5 C8 C11 C10 . . . . 118.62(17) ?
    C7 C8 C11 C10 . . . . -120.97(16) ?
    O2 C8 C11 C12 . . . . 169.66(15) ?
    C5 C8 C11 C12 . . . . -67.0(2) ?
    C7 C8 C11 C12 . . . . 53.4(2) ?
    C10 C11 C12 O5 . . . . -1.3(3) ?
    C8 C11 C12 O5 . . . . -174.99(16) ?
    C10 C11 C12 O4 . . . . 176.09(15) ?
    C8 C11 C12 O4 . . . . 2.4(2) ?
    C19 C14 C15 C16 . . . . 1.3(3) ?
    N2 C14 C15 C16 . . . . 179.03(17) ?
    C14 C15 C16 C17 . . . . 0.3(3) ?
    C15 C16 C17 C18 . . . . -1.4(3) ?
    C15 C16 C17 Br1 . . . . 177.77(14) ?
    C16 C17 C18 C19 . . . . 0.7(3) ?
    Br1 C17 C18 C19 . . . . -178.39(13) ?
    C17 C18 C19 C14 . . . . 0.9(3) ?
    C15 C14 C19 C18 . . . . -1.9(3) ?
    N2 C14 C19 C18 . . . . -179.48(17) ?
    O1 C7 N1 C6 . . . . -178.44(17) ?
    C8 C7 N1 C6 . . . . 2.16(19) ?
    C1 C6 N1 C7 . . . . 178.22(18) ?
    C5 C6 N1 C7 . . . . -0.7(2) ?
    C11 C10 N2 C14 . . . . 176.41(18) ?
    C9 C10 N2 C14 . . . . -10.5(3) ?
    C19 C14 N2 C10 . . . . -33.1(3) ?
    C15 C14 N2 C10 . . . . 149.3(2) ?
    O3 C9 O2 C8 . . . . -174.71(15) ?
    C10 C9 O2 C8 . . . . 2.31(17) ?
    C11 C8 O2 C9 . . . . 1.26(17) ?
    C5 C8 O2 C9 . . . . -126.86(14) ?
    C7 C8 O2 C9 . . . . 122.79(14) ?
    O5 C12 O4 C13 . . . . -1.4(2) ?
    C11 C12 O4 C13 . . . . -178.89(16) ?
loop_
    _geom_hbond_atom_site_label_D
    _geom_hbond_atom_site_label_H
    _geom_hbond_atom_site_label_A
    _geom_hbond_site_symmetry_A
    _geom_hbond_distance_DH
    _geom_hbond_distance_HA
    _geom_hbond_distance_DA
    _geom_hbond_angle_DHA
    N2 H2A O5 . 0.84(2) 2.06(3) 2.773(3) 143(2)
    N1 H1A O1 2_567 0.92(2) 1.96(2) 2.869(3) 168(2)
