# Supplementary material for: Methyl 4-(4-bromo­anilino)-2′,5-dioxo-5H-spiro­[furan-2,3′-indoline]-3-carboxyl­ate
Source: Acta Crystallogr Sect E Struct Rep Online. 2014 Jan 29;70(Pt 2):o210–1. doi: 10.1107/S1600536814001329 (PMC3998355; doi:10.1107/S1600536814001329)
Supplement: Supplementary file 2 [file e-70-0o210-Isup2.hkl]

#
# h,k,l, Fc-squared, Fo-squared, sigma(Fo-squared) and status flag
#
data_I
_shelx_title ' RAJESWARISEK5 in P-1'
_shelx_refln_list_code          4
_shelx_F_calc_maximum      166.88
_exptl_crystal_F_000       432.00
_reflns_d_resolution_high  0.6962
 
loop_
 _symmetry_equiv_pos_as_xyz
 'x, y, z'
 '-x, -y, -z'
 
_cell_length_a     7.8450
_cell_length_b     8.3650
_cell_length_c    13.7030
_cell_angle_alpha  81.565
_cell_angle_beta   81.944
_cell_angle_gamma  76.183
 
_shelx_F_squared_multiplier     1.000
 
loop_
 _refln_index_h
 _refln_index_k
 _refln_index_l
 _refln_F_squared_calc
 _refln_F_squared_meas
 _refln_F_squared_sigma
 _refln_observed_status
   1   0   0       23.37       27.98      0.50 o
   2   0   0     3771.83     3865.60     35.96 o
   3   0   0     1270.74     1321.61     12.55 o
   4   0   0       51.72       46.83      1.28 o
   5   0   0       31.70       31.72      1.34 o
   6   0   0        4.43        2.18      1.71 o
   7   0   0       10.08       11.32      3.47 o
   8   0   0       77.44       89.41      8.32 o
   9   0   0        0.45        2.27      5.53 o
  10   0   0        5.91        5.41      6.81 o
 -10   1   0        5.77        7.93      7.14 o
  -9   1   0       20.42       37.14      8.17 o
  -8   1   0       62.49       59.92      4.71 o
  -7   1   0       38.94       48.54      3.85 o
  -6   1   0      326.35      308.32      6.70 o
  -5   1   0       75.36       81.05      2.39 o
  -4   1   0       71.09       72.50      2.03 o
  -3   1   0      477.60      534.54      7.06 o
  -2   1   0     1032.65     1134.22     11.62 o
  -1   1   0      964.28     1010.88      9.86 o
   0   1   0     1179.66     1121.92     31.31 o
   1   1   0     2812.42     2882.51     32.44 o
   2   1   0      153.81      152.61      1.79 o
   3   1   0     1889.25     1931.26     18.90 o
   4   1   0     1301.70     1311.00     14.52 o
   5   1   0      510.52      474.83      6.69 o
   6   1   0       88.46       87.04      3.21 o
   7   1   0      216.57      218.88      5.46 o
   8   1   0        4.29        9.46      4.77 o
   9   1   0        4.00       10.06      9.74 o
  10   1   0        0.29       -6.12     10.30 o
  11   1   0        0.39       -3.59      9.15 o
 -10   2   0        0.77       -9.68      9.68 o
  -9   2   0       89.12       91.77      7.86 o
  -8   2   0       16.13       23.57      7.26 o
  -7   2   0      145.11      156.83      6.52 o
  -6   2   0       43.66       35.92      3.79 o
  -5   2   0      837.76      853.20     11.22 o
  -4   2   0      111.63      129.20      2.29 o
  -3   2   0      171.56      161.49      2.83 o
  -2   2   0      663.55      699.57      7.18 o
  -1   2   0       28.28       21.32      1.36 o
   0   2   0    11375.57    11491.84    142.50 o
   1   2   0        5.77        6.91      0.35 o
   2   2   0     1117.11     1084.07     12.40 o
   3   2   0     1058.30     1046.67     12.93 o
   4   2   0      544.26      518.72      6.55 o
   5   2   0      814.11      803.23      9.92 o
   6   2   0      343.67      338.52      5.79 o
   7   2   0       69.73       85.11      3.62 o
   8   2   0        2.70        2.94      3.96 o
   9   2   0       43.13       33.19      6.03 o
  10   2   0       26.33       23.10      6.52 o
  11   2   0        2.01       -6.72      6.72 o
  -9   3   0        5.23        1.94      8.62 o
  -8   3   0        0.51        2.60      5.01 o
  -7   3   0        3.84        4.93      3.63 o
  -6   3   0      317.64      329.97     11.22 o
  -5   3   0       41.49       42.06      2.11 o
  -4   3   0      611.42      633.85     12.32 o
  -3   3   0      175.05      134.25      2.48 o
  -2   3   0       32.02       55.13      2.55 o
  -1   3   0      897.57      913.64     12.45 o
   0   3   0     1405.68     1513.87     17.64 o
   1   3   0      424.62      476.01      6.60 o
   2   3   0      256.32      280.21      3.84 o
   3   3   0      326.17      320.87      4.37 o
   4   3   0       80.80       72.04      1.89 o
   5   3   0      944.94      908.15     11.83 o
   6   3   0      102.42      106.31      3.00 o
   7   3   0      876.44      839.82     24.43 o
   8   3   0      487.46      480.83     28.67 o
   9   3   0       25.43       22.63      5.71 o
  10   3   0       46.34       50.70      7.47 o
  11   3   0        0.18       -3.65      7.27 o
  -9   4   0        0.28       -4.15      8.73 o
  -8   4   0        1.76        4.19      5.49 o
  -7   4   0       16.59       15.52      5.22 o
  -6   4   0       11.90       12.69      3.37 o
  -5   4   0      843.40      866.13     15.63 o
  -4   4   0       12.91       15.93      1.66 o
  -3   4   0     1611.21     1677.46     20.80 o
  -2   4   0      248.86      236.37      4.19 o
  -1   4   0      806.81      822.34     12.46 o
   0   4   0     2194.23     2170.99     25.18 o
   1   4   0      999.81      952.44     12.90 o
   2   4   0      252.27      248.89      4.15 o
   3   4   0      237.41      245.32      3.97 o
   4   4   0      101.95      107.15      2.63 o
   5   4   0       52.51       49.78      3.05 o
   6   4   0      120.39      118.73      4.63 o
   7   4   0        9.49       10.22      2.99 o
   8   4   0       16.89       13.48      4.14 o
   9   4   0       36.09       28.82      6.07 o
  10   4   0        0.77       -4.49      5.95 o
  11   4   0       29.79       34.03      8.50 o
  -8   5   0        0.85        0.88      7.47 o
  -7   5   0        1.11        4.01      5.04 o
  -6   5   0        3.50        7.41      5.38 o
  -5   5   0        0.79        8.63      7.49 o
  -4   5   0      282.11      284.79      5.65 o
  -3   5   0       31.20       36.59      1.91 o
  -2   5   0      176.43      162.78      3.05 o
  -1   5   0     1742.15     1772.04     26.40 o
   0   5   0      953.92      936.02     13.63 o
   1   5   0      515.25      510.26      8.22 o
   2   5   0      446.65      405.26      6.42 o
   3   5   0      440.46      455.10      6.71 o
   4   5   0      163.86      156.00      3.67 o
   5   5   0      242.37      248.21      4.84 o
   6   5   0      200.59      192.07      6.26 o
   7   5   0      212.80      205.05      6.99 o
   8   5   0       29.36       33.65      7.43 o
   9   5   0       21.80       25.79      4.94 o
  10   5   0        0.37        7.09      7.01 o
  -8   6   0        3.04       -0.97      6.18 o
  -7   6   0        1.91       -4.68      5.40 o
  -6   6   0       44.09       56.88      4.65 o
  -5   6   0       94.40       82.68      4.36 o
  -4   6   0       82.89       85.48      4.20 o
  -3   6   0       13.84       18.51      2.15 o
  -2   6   0        0.64       -0.66      1.25 o
  -1   6   0        6.96        6.30      1.51 o
   0   6   0      502.20      491.82      7.54 o
   1   6   0        9.53       11.60      1.11 o
   2   6   0     1400.98     1351.39     19.93 o
   3   6   0      255.12      253.21      4.28 o
   4   6   0      202.29      203.50      5.40 o
   5   6   0      305.21      308.15      6.54 o
   6   6   0       58.98       63.34      3.98 o
   7   6   0       29.78       34.20      3.60 o
   8   6   0        0.15       -1.65      3.77 o
   9   6   0        2.33        3.93      5.19 o
  10   6   0        1.03        0.00      6.15 o
  -7   7   0        4.26       -6.51      8.67 o
  -6   7   0       32.47       37.02      8.45 o
  -5   7   0        0.63        2.39      3.79 o
  -4   7   0        0.45       -2.87      2.87 o
  -3   7   0       86.96       91.90      5.15 o
  -2   7   0       17.33       17.15      2.38 o
  -1   7   0        2.54        5.38      1.99 o
   0   7   0      177.63      161.29      3.60 o
   1   7   0       33.57       33.46      1.55 o
   2   7   0     1157.72     1161.94     19.17 o
   3   7   0       81.32       89.56      2.69 o
   4   7   0      143.73      144.70      3.82 o
   5   7   0      545.04      539.74     14.90 o
   6   7   0       94.48       98.78      4.35 o
   7   7   0       14.00       16.43      3.61 o
   8   7   0       14.47       16.15      4.94 o
   9   7   0       17.15       11.66      6.97 o
  10   7   0       11.36       18.05     10.39 o
  -6   8   0        5.04        5.56      8.39 o
  -5   8   0       17.86        6.18      7.78 o
  -4   8   0       51.04       71.38      8.00 o
  -3   8   0       98.37      100.33      5.40 o
  -2   8   0       21.76       22.56      3.54 o
  -1   8   0       15.78       22.32      3.18 o
   0   8   0       58.77       50.27      3.40 o
   1   8   0       24.23       25.76      2.96 o
   2   8   0       80.80       77.45      3.18 o
   3   8   0       40.92       41.65      3.71 o
   4   8   0       21.47       20.09      2.90 o
   5   8   0       44.27       40.50      4.35 o
   6   8   0       94.35       85.18      5.14 o
   7   8   0       25.86       28.81      4.92 o
   8   8   0        6.31        4.48      5.12 o
   9   8   0       27.79       28.07      9.68 o
  -5   9   0        4.20       11.59      8.36 o
  -4   9   0       10.75        2.44      6.99 o
  -3   9   0        0.28        2.13      6.12 o
  -2   9   0       28.07       29.99      4.10 o
  -1   9   0       42.93       43.68      4.08 o
   0   9   0       11.97       16.62      3.36 o
   1   9   0       52.04       61.58      6.35 o
   2   9   0       30.40       36.67      3.81 o
   3   9   0        0.16        0.46      3.48 o
   4   9   0       16.20       17.91      3.10 o
   5   9   0        0.36       -0.97      4.97 o
   6   9   0        3.68        0.91      3.95 o
   7   9   0        3.90       -0.63      5.22 o
   8   9   0        1.69        7.32      8.17 o
  -3  10   0       12.21        5.28      6.91 o
  -2  10   0        2.18        7.80      5.87 o
  -1  10   0        6.97       10.11      3.87 o
   0  10   0       17.99       12.40      3.77 o
   1  10   0        0.48       -3.65      3.65 o
   2  10   0       51.29       64.48     12.28 o
   3  10   0       15.75       15.16      6.15 o
   4  10   0       21.92       33.77      7.10 o
   5  10   0       26.30       35.56      8.14 o
   6  10   0        0.03       -7.63      7.63 o
   7  10   0        6.30        5.46      8.88 o
  -1  11   0       13.49       13.14      6.15 o
   0  11   0        9.24        2.29      3.38 o
   1  11   0        7.90        7.37      4.25 o
   2  11   0        2.25       11.20      6.26 o
   3  11   0       28.87       29.02      7.10 o
   4  11   0       11.21        8.84      7.66 o
   5  11   0      114.45      119.13     10.41 o
   6  11   0        0.39       -1.21      8.34 o
  -6 -11   1        0.93       -6.48      8.36 o
  -5 -11   1        0.13        4.27      7.86 o
  -4 -11   1        0.21        0.00      7.10 o
  -3 -11   1       41.75       41.09      7.30 o
  -2 -11   1       23.87       34.77      4.52 o
  -1 -11   1       13.46       12.05      3.92 o
   0 -11   1        4.41       10.81      3.98 o
   1 -11   1        5.88        2.99      4.00 o
  -7 -10   1        0.33        4.58      8.98 o
  -6 -10   1        0.62       -7.69      7.69 o
  -5 -10   1       22.85       27.70      7.92 o
  -4 -10   1        9.07        2.08      6.32 o
  -3 -10   1       58.83       57.23      4.64 o
  -2 -10   1        5.86        5.20      3.64 o
  -1 -10   1        0.18       -2.26      3.30 o
   0 -10   1        0.78        1.77      2.85 o
   1 -10   1        6.91        7.02      3.65 o
   2 -10   1       34.13       41.22      9.36 o
   3 -10   1        0.27        8.59      6.62 o
  -8  -9   1        2.06        9.79      6.07 o
  -7  -9   1       47.40       56.58      6.14 o
  -6  -9   1       19.78       20.42      4.61 o
  -5  -9   1       45.59       50.34      7.07 o
  -4  -9   1       33.14       28.05      4.43 o
  -3  -9   1      394.58      387.58     11.18 o
  -2  -9   1       81.55       74.27      5.09 o
  -1  -9   1       24.40       20.68      3.85 o
   0  -9   1       67.01       71.00      3.95 o
   1  -9   1        1.39        2.63      3.86 o
   2  -9   1        1.13        1.35      3.49 o
   3  -9   1        0.05       -1.74      3.99 o
   4  -9   1        5.30       -6.71      6.71 o
   5  -9   1        6.12        8.65      8.20 o
  -9  -8   1        1.53       -1.69      6.38 o
  -8  -8   1        0.00       -5.87      6.46 o
  -7  -8   1       18.27       14.08      4.78 o
  -6  -8   1        2.54        7.04      4.07 o
  -5  -8   1       31.27       34.06      3.79 o
  -4  -8   1        1.25        3.61      2.41 o
  -3  -8   1      551.59      550.57     14.37 o
  -2  -8   1      186.57      189.99      5.10 o
  -1  -8   1        4.94        3.33      1.97 o
   0  -8   1      139.04      132.73      5.81 o
   1  -8   1       22.12       20.24      4.79 o
   2  -8   1        5.69        2.11      3.03 o
   3  -8   1        0.51       -0.38      3.60 o
   4  -8   1       61.14       60.18      7.33 o
   5  -8   1        7.18       18.92      7.49 o
   6  -8   1        0.12        8.31      8.62 o
 -10  -7   1        8.98        3.14      9.94 o
  -9  -7   1       81.88       89.35     11.14 o
  -8  -7   1       88.39       87.64      6.10 o
  -7  -7   1        8.11        6.85      4.32 o
  -6  -7   1       32.25       39.98      4.31 o
  -5  -7   1       92.32       91.28      3.40 o
  -4  -7   1       15.60       16.26      2.01 o
  -3  -7   1      107.84      111.58      4.49 o
  -2  -7   1      197.77      189.65      6.50 o
  -1  -7   1        6.38        8.44      1.29 o
   0  -7   1      296.15      289.62      5.31 o
   1  -7   1        8.86        9.01      1.89 o
   2  -7   1      122.18      124.58      4.37 o
   3  -7   1       23.98       21.50      2.85 o
   4  -7   1        2.54        3.72      3.12 o
   5  -7   1        1.57       13.87      6.91 o
   6  -7   1        0.09       -2.22      7.80 o
   7  -7   1       11.94       10.69      8.81 o
 -10  -6   1        2.46        7.86      6.75 o
  -9  -6   1        2.10       -1.57      5.14 o
  -8  -6   1       20.74       24.10      4.48 o
  -7  -6   1      165.88      168.03      9.85 o
  -6  -6   1       16.87       14.32      2.93 o
  -5  -6   1      142.10      137.33      3.73 o
  -4  -6   1       37.12       40.64      2.39 o
  -3  -6   1       19.92       21.56      1.53 o
  -2  -6   1      209.19      216.18      3.67 o
  -1  -6   1       93.48       97.66      5.36 o
   0  -6   1       88.58       87.38      2.06 o
   1  -6   1      354.80      352.25      6.50 o
   2  -6   1      242.03      251.87      5.34 o
   3  -6   1      147.47      157.11      3.53 o
   4  -6   1      333.63      342.09      9.96 o
   5  -6   1       14.34       14.52      3.18 o
   6  -6   1       70.32       76.60      4.72 o
   7  -6   1       16.34       23.11      5.41 o
   8  -6   1        0.76       -1.44      6.08 o
 -10  -5   1        2.31       -6.80      6.80 o
  -9  -5   1      133.13      132.80      8.25 o
  -8  -5   1      118.10      121.30      5.27 o
  -7  -5   1      100.48      104.29      4.96 o
  -6  -5   1      510.30      481.86     10.08 o
  -5  -5   1      122.51      114.25      3.21 o
  -4  -5   1      229.93      228.54      3.87 o
  -3  -5   1      827.87      822.05     12.47 o
  -2  -5   1      140.71      138.47      2.73 o
  -1  -5   1       88.96       94.10      2.15 o
   0  -5   1       90.48       87.77      2.19 o
   1  -5   1       72.01       72.87      2.80 o
   2  -5   1        6.52        3.29      1.33 o
   3  -5   1       45.86       49.75      1.62 o
   4  -5   1       40.98       42.92      2.08 o
   5  -5   1      140.63      137.74      4.79 o
   6  -5   1       38.47       48.02     10.15 o
   7  -5   1        1.47       -3.09      4.77 o
   8  -5   1       18.48       16.63      5.99 o
 -10  -4   1       12.46       21.33      6.85 o
  -9  -4   1       16.76       11.45      5.70 o
  -8  -4   1      169.36      187.71      9.39 o
  -7  -4   1       58.90       54.89      4.28 o
  -6  -4   1      271.22      260.53      7.53 o
  -5  -4   1      469.50      463.73      7.38 o
  -4  -4   1      124.58      112.09      2.72 o
  -3  -4   1     3634.75     3640.92     58.16 o
  -2  -4   1     2545.55     2571.12     37.28 o
  -1  -4   1     3094.97     3265.17     40.26 o
   0  -4   1       56.65       48.95      1.25 o
   1  -4   1      230.75      236.70      3.46 o
   2  -4   1       10.20       13.82      1.72 o
   3  -4   1        0.06        3.47      1.17 o
   4  -4   1      106.01      122.87      2.77 o
   5  -4   1       10.68       14.99      2.11 o
   6  -4   1       47.29       53.46      3.49 o
   7  -4   1        1.28        6.06      3.85 o
   8  -4   1        1.62        1.28      7.26 o
   9  -4   1        7.17        8.47      6.64 o
 -11  -3   1       19.35       11.20      7.68 o
 -10  -3   1        9.62        1.37      6.49 o
  -9  -3   1       22.62       24.73      7.83 o
  -8  -3   1        1.98        4.71      6.65 o
  -7  -3   1        6.86        3.00      3.30 o
  -6  -3   1        3.15        4.62      2.04 o
  -5  -3   1      335.11      343.14      5.78 o
  -4  -3   1      260.91      254.25      5.95 o
  -3  -3   1     2623.99     2715.71     33.28 o
  -2  -3   1       40.62       28.08      0.91 o
  -1  -3   1       24.03       30.17      1.60 o
   0  -3   1     1031.14      975.95     24.68 o
   1  -3   1      882.51      929.23     10.09 o
   2  -3   1     1295.03     1288.76     16.59 o
   3  -3   1     1723.32     1781.42     21.59 o
   4  -3   1      101.43      115.08      5.25 o
   5  -3   1       12.44       12.61      1.64 o
   6  -3   1        0.69        0.86      2.39 o
   7  -3   1        0.34        0.25      3.00 o
   8  -3   1       12.89       23.60      7.89 o
   9  -3   1       26.17       26.11      6.44 o
 -11  -2   1        0.24       -6.54      7.23 o
 -10  -2   1        9.21       12.45      7.01 o
  -9  -2   1       20.28       30.62      8.20 o
  -8  -2   1       14.73       17.86      4.69 o
  -7  -2   1        1.55        1.56      3.06 o
  -6  -2   1        7.51        4.69      2.25 o
  -5  -2   1       90.68       89.39      2.55 o
  -4  -2   1       34.34       32.34      1.49 o
  -3  -2   1      722.14      711.32      9.88 o
  -2  -2   1      500.69      497.12      6.44 o
  -1  -2   1    15470.05    15014.03    186.25 o
   0  -2   1     1892.76     1731.98    102.06 o
   1  -2   1     3385.27     3426.24     40.59 o
   2  -2   1     4165.40     4206.21     43.60 o
   3  -2   1     1402.51     1455.46     16.91 o
   4  -2   1      246.58      259.74      3.88 o
   5  -2   1       20.83       21.61      2.20 o
   6  -2   1       51.29       55.88      2.98 o
   7  -2   1        1.30        1.65      2.42 o
   8  -2   1        9.33       10.39      4.17 o
   9  -2   1        0.27        1.11      5.86 o
  10  -2   1        2.64        8.87      9.85 o
 -10  -1   1        8.53        5.39      6.33 o
  -9  -1   1       55.28       36.35      8.81 o
  -8  -1   1      180.31      173.78      8.10 o
  -7  -1   1      187.98      179.83      6.21 o
  -6  -1   1     1014.06     1032.38     18.46 o
  -5  -1   1       31.26       23.43      1.67 o
  -4  -1   1      453.35      436.81      6.00 o
  -3  -1   1        2.20        2.66      0.64 o
  -2  -1   1       62.68       71.36      1.25 o
  -1  -1   1      176.25      192.86      2.30 o
   0  -1   1    10545.95     9229.01    378.65 o
   1  -1   1      184.07      198.61      2.83 o
   2  -1   1     7759.85     8050.75     83.37 o
   3  -1   1     1368.16     1368.90     16.64 o
   4  -1   1       59.50       51.24      1.56 o
   5  -1   1      924.92      938.50     13.09 o
   6  -1   1      472.14      452.45      7.95 o
   7  -1   1      179.29      171.80      6.91 o
   8  -1   1        4.76        4.18      3.49 o
   9  -1   1        6.47        2.63      5.51 o
  10  -1   1        5.29        2.88      6.12 o
 -10   0   1        5.22       11.02      6.84 o
  -9   0   1       29.64       18.16      8.00 o
  -8   0   1      192.00      187.90     13.50 o
  -7   0   1      150.82      154.76      5.97 o
  -6   0   1      519.09      532.36      9.55 o
  -5   0   1      462.20      462.20      6.28 o
  -4   0   1     1558.87     1586.64     17.60 o
  -3   0   1     1266.55     1282.59     12.24 o
  -2   0   1     1068.47     1115.04     10.72 o
  -1   0   1      398.20      461.44      4.81 o
   1   0   1      600.51      631.04      6.96 o
   2   0   1      610.51      573.41      6.33 o
   3   0   1      207.94      173.92      2.40 o
   4   0   1      904.91      976.77     12.35 o
   5   0   1       29.46       29.12      1.54 o
   6   0   1      258.17      260.26      4.82 o
   7   0   1        3.05        0.35      2.60 o
   8   0   1       66.82       71.61      3.53 o
   9   0   1       59.79       48.24      6.05 o
  10   0   1       12.53       13.20      6.23 o
 -10   1   1        1.59       -1.28      6.50 o
  -9   1   1        1.58       -8.39      8.39 o
  -8   1   1        2.46        3.81      3.98 o
  -7   1   1      312.16      319.80      8.93 o
  -6   1   1       49.78       54.99      6.96 o
  -5   1   1      424.76      443.43      6.53 o
  -4   1   1     1315.24     1265.23     16.21 o
  -3   1   1     1572.44     1579.36     20.08 o
  -2   1   1     2235.96     2430.91     25.20 o
  -1   1   1       63.23       72.84      1.08 o
   0   1   1      525.33      545.69      6.00 o
   1   1   1     2944.34     3065.59     30.02 o
   2   1   1     3928.02     4126.45     41.49 o
   3   1   1      580.30      624.29      6.75 o
   4   1   1       19.54       17.50      1.02 o
   5   1   1      232.11      231.19      3.59 o
   6   1   1      442.99      437.76      6.96 o
   7   1   1      380.37      373.36      8.11 o
   8   1   1      110.77      123.40      5.46 o
   9   1   1       68.11       69.16      6.78 o
  10   1   1       16.95       10.02      6.12 o
  11   1   1        8.29        8.53      7.50 o
 -10   2   1        0.10        1.40      8.93 o
  -9   2   1        2.23        0.79      7.92 o
  -8   2   1        8.49        6.88      5.06 o
  -7   2   1        1.99        3.29      3.61 o
  -6   2   1      122.38      129.22      5.74 o
  -5   2   1        6.35        4.66      1.87 o
  -4   2   1      802.63      799.59     13.46 o
  -3   2   1      265.02      254.09      3.59 o
  -2   2   1       21.46       21.80      0.78 o
  -1   2   1     4244.93     4450.28     45.77 o
   0   2   1     5144.44     5210.10     53.80 o
   1   2   1     8379.79     8538.13    106.21 o
   2   2   1     6317.45     6627.62     66.87 o
   3   2   1     2227.28     2183.99     23.35 o
   4   2   1       43.33       52.25      1.36 o
   5   2   1       40.77       43.23      1.59 o
   6   2   1       33.38       33.16      1.76 o
   7   2   1       13.35       13.04      2.12 o
   8   2   1      173.77      163.86      6.33 o
   9   2   1        2.39        6.31      5.65 o
  10   2   1       39.90       45.00      7.13 o
  11   2   1        0.57       -7.30      7.57 o
  -9   3   1       60.31       50.41     10.16 o
  -8   3   1        2.81        4.65      5.52 o
  -7   3   1        9.73        2.33      3.81 o
  -6   3   1       66.64       69.96      4.10 o
  -5   3   1       47.48       46.02      2.27 o
  -4   3   1       26.57       27.43      1.55 o
  -3   3   1      560.38      566.26      8.29 o
  -2   3   1      180.57      176.79      3.37 o
  -1   3   1     3691.11     4005.99     40.77 o
   0   3   1     5299.18     5306.25     51.06 o
   1   3   1       23.10       28.56      1.05 o
   2   3   1     6193.25     6301.62     70.51 o
   3   3   1     2678.58     2680.14     30.27 o
   4   3   1       71.96       63.20      1.52 o
   5   3   1      758.54      748.42      8.84 o
   6   3   1       32.00       33.12      1.78 o
   7   3   1        0.70       -0.56      2.22 o
   8   3   1       63.59       57.80      3.68 o
   9   3   1        3.25        1.46      5.28 o
  10   3   1        1.29       -2.12      6.56 o
  11   3   1       11.22       14.76     10.37 o
  -9   4   1       12.94       24.42      9.71 o
  -8   4   1        7.38       15.16      8.48 o
  -7   4   1       93.05      107.33      6.96 o
  -6   4   1       28.60       26.94      3.84 o
  -5   4   1      145.70      136.84      5.38 o
  -4   4   1       98.19      102.61      2.90 o
  -3   4   1       72.24       72.27      1.82 o
  -2   4   1      632.47      726.65      9.26 o
  -1   4   1      632.92      730.66     11.80 o
   0   4   1       61.90       60.50      1.38 o
   1   4   1     3275.65     3393.74     45.25 o
   2   4   1       10.01       11.80      1.49 o
   3   4   1     2955.81     2993.80     33.77 o
   4   4   1      168.33      148.52      2.57 o
   5   4   1      940.83      929.43     12.27 o
   6   4   1       82.61       86.04      2.77 o
   7   4   1      142.55      154.24      4.55 o
   8   4   1        9.17        5.21      4.14 o
   9   4   1        2.82        0.92      6.01 o
  10   4   1        7.55        7.84      6.40 o
  11   4   1        1.31        1.05      7.04 o
  -8   5   1        1.31       11.13      6.39 o
  -7   5   1       25.18       21.62      5.65 o
  -6   5   1       21.41       25.36      4.89 o
  -5   5   1        5.95       -1.21      3.16 o
  -4   5   1       96.43      102.97      3.25 o
  -3   5   1      208.92      213.89      4.02 o
  -2   5   1       90.76       88.47      3.42 o
  -1   5   1        7.54       11.50      1.32 o
   0   5   1       27.98       36.68      1.05 o
   1   5   1        8.08       10.49      1.20 o
   2   5   1      481.51      462.19      6.62 o
   3   5   1       30.37       32.74      1.45 o
   4   5   1      556.98      538.39      7.25 o
   5   5   1      304.06      302.14      5.23 o
   6   5   1       84.98       86.10      2.82 o
   7   5   1       99.83      107.04      6.85 o
   8   5   1      318.86      320.10     12.15 o
   9   5   1       52.98       55.38      7.63 o
  10   5   1       27.92       24.79      6.63 o
  -8   6   1        2.80       -2.13      6.37 o
  -7   6   1        0.63        3.44      5.83 o
  -6   6   1       41.15       26.08      7.41 o
  -5   6   1        2.87        5.76      5.56 o
  -4   6   1      439.52      443.51      9.25 o
  -3   6   1       19.92       24.60      2.78 o
  -2   6   1      474.61      505.85      8.34 o
  -1   6   1      330.49      310.72      5.37 o
   0   6   1       18.32       20.08      1.00 o
   1   6   1       60.54       57.20      1.60 o
   2   6   1      211.25      208.36      3.55 o
   3   6   1       17.79       17.45      1.42 o
   4   6   1      137.73      136.85      3.61 o
   5   6   1      255.93      244.37      5.29 o
   6   6   1       79.39       80.76      3.86 o
   7   6   1      121.20      117.08      4.82 o
   8   6   1        1.84        5.41      3.72 o
   9   6   1       28.11       25.39      5.17 o
  10   6   1       14.48       16.14      6.86 o
  -7   7   1        4.19        6.41     11.48 o
  -6   7   1        0.36        1.34     12.10 o
  -5   7   1       15.69       11.56      6.93 o
  -4   7   1        1.60        5.36      6.18 o
  -3   7   1      262.01      248.78      9.01 o
  -2   7   1       72.29       73.69      3.30 o
  -1   7   1      168.15      176.20      4.84 o
   0   7   1      435.45      434.91      6.98 o
   1   7   1       51.48       52.90      1.64 o
   2   7   1      382.82      380.32      5.78 o
   3   7   1      452.39      447.00      8.08 o
   4   7   1       16.85       17.25      2.10 o
   5   7   1      113.73      119.64      4.31 o
   6   7   1        6.04        2.10      3.07 o
   7   7   1        6.09        4.99      3.52 o
   8   7   1       31.04       31.19      4.33 o
   9   7   1       19.59       31.78      8.76 o
  10   7   1       10.78       -0.20      9.77 o
  -6   8   1        0.10        4.46      8.73 o
  -5   8   1        8.67       17.60      7.72 o
  -4   8   1       20.27       12.97      7.02 o
  -3   8   1       43.98       51.96      6.91 o
  -2   8   1      239.65      228.65      9.77 o
  -1   8   1        6.57        8.29      3.16 o
   0   8   1       89.03       87.54      4.31 o
   1   8   1       28.16       33.32      3.34 o
   2   8   1      205.11      195.39      6.96 o
   3   8   1       25.20       19.85      2.55 o
   4   8   1      155.23      159.52      7.40 o
   5   8   1       43.98       37.76      4.51 o
   6   8   1        0.53        2.50      4.35 o
   7   8   1       29.05       37.80      4.98 o
   8   8   1        0.66       -2.77      4.95 o
   9   8   1        0.17        0.06      8.81 o
  -5   9   1       10.43       12.88      8.81 o
  -4   9   1        6.29        6.74      7.52 o
  -3   9   1        4.82        0.00      6.29 o
  -2   9   1        6.79        4.86      3.96 o
  -1   9   1        0.29       -1.24      3.64 o
   0   9   1        1.20       -1.31      3.37 o
   1   9   1        0.55        5.81      2.76 o
   2   9   1      134.36      142.34      6.48 o
   3   9   1       61.60       60.07      4.72 o
   4   9   1       74.70       75.73      4.62 o
   5   9   1      215.94      216.47     15.35 o
   6   9   1       21.49       25.06      4.52 o
   7   9   1       28.65       31.35      5.67 o
   8   9   1        4.13       -5.62      5.96 o
   9   9   1        0.82       -8.51      8.51 o
  -3  10   1       35.71       41.12      7.94 o
  -2  10   1        0.76       -1.88      6.29 o
  -1  10   1        0.05       -2.89      5.56 o
   0  10   1        0.82       -3.70      3.80 o
   1  10   1       10.41       10.01      3.33 o
   2  10   1        0.09       -3.98      3.98 o
   3  10   1        4.24        1.71      6.03 o
   4  10   1       48.68       58.58      7.97 o
   5  10   1      130.84      145.51     10.75 o
   6  10   1        4.23        0.91      4.67 o
   7  10   1       40.21       47.28      6.17 o
   8  10   1        2.56        2.85      7.86 o
  -1  11   1        2.06       -6.26      6.29 o
   0  11   1       53.52       55.35      7.55 o
   1  11   1        0.16       -5.22      6.09 o
   2  11   1        1.81        3.68      6.60 o
   3  11   1       13.61       10.47      6.99 o
   4  11   1        2.01       15.80      7.63 o
   5  11   1       44.58       50.81      9.01 o
   6  11   1        0.21        5.47      8.76 o
  -5 -11   2        2.55       10.08      8.25 o
  -4 -11   2        0.59        1.21      6.91 o
  -3 -11   2       51.21       53.11      7.19 o
  -2 -11   2        0.89        0.77      4.38 o
  -1 -11   2       35.06       44.80      4.00 o
   0 -11   2        0.35        2.86      3.30 o
   1 -11   2       20.93       16.94      3.05 o
  -7 -10   2       11.75       -8.90      8.90 o
  -6 -10   2        1.01       10.30      8.36 o
  -5 -10   2        4.79       -3.03      7.16 o
  -4 -10   2        9.45       -1.18      6.40 o
  -3 -10   2       33.48       32.97      4.22 o
  -2 -10   2       44.40       42.95      4.70 o
  -1 -10   2        3.73        4.52      3.14 o
   0 -10   2       99.36      105.67      5.21 o
   1 -10   2        1.47       -1.39      3.17 o
   2 -10   2       11.71        9.78      3.77 o
   3 -10   2       12.58       11.93      6.23 o
  -8  -9   2       29.24       27.42      6.14 o
  -7  -9   2        3.02        6.26      7.05 o
  -6  -9   2       11.95       12.54      4.33 o
  -5  -9   2       17.60       19.65     10.01 o
  -4  -9   2        0.04        0.87      3.63 o
  -3  -9   2       98.64       88.70      4.86 o
  -2  -9   2        0.53        2.44      3.00 o
  -1  -9   2        3.83        6.73      2.75 o
   0  -9   2        4.45        1.51      2.63 o
   1  -9   2        3.30        4.19      3.65 o
   2  -9   2        0.31        1.39      4.06 o
   3  -9   2        1.48        1.47      3.85 o
   4  -9   2        0.35        3.40      6.54 o
   5  -9   2        0.69       -5.95      7.63 o
  -9  -8   2       24.97       29.83      6.93 o
  -8  -8   2       17.42       19.68      6.04 o
  -7  -8   2       62.51       67.89     10.21 o
  -6  -8   2        6.51       10.94      5.41 o
  -5  -8   2       59.87       57.27      4.07 o
  -4  -8   2       13.82       13.04      2.23 o
  -3  -8   2       58.57       54.10      3.96 o
  -2  -8   2       29.42       25.85      2.42 o
  -1  -8   2       77.29       71.88      5.37 o
   0  -8   2        8.34        7.44      1.92 o
   1  -8   2       29.40       34.58      5.49 o
   2  -8   2       15.49       10.89      5.23 o
   3  -8   2       30.26       28.61      3.90 o
   4  -8   2        8.35       19.65      6.29 o
   5  -8   2        1.70       -6.62      6.62 o
   6  -8   2       17.85       21.00      8.36 o
  -9  -7   2        0.48        8.20      9.12 o
  -8  -7   2        3.81       10.24      5.00 o
  -7  -7   2       49.70       51.72     10.98 o
  -6  -7   2      143.40      148.75      6.25 o
  -5  -7   2       55.45       56.14      3.32 o
  -4  -7   2      198.07      204.65      7.72 o
  -3  -7   2       14.96       12.44      2.32 o
  -2  -7   2      107.95      103.63      4.52 o
  -1  -7   2       32.02       32.48      1.91 o
   0  -7   2     1217.00     1138.64     21.36 o
   1  -7   2       42.36       41.51      2.27 o
   2  -7   2        1.26        1.72      2.76 o
   3  -7   2        0.07       -1.44      2.44 o
   4  -7   2       13.49       16.15      3.14 o
   5  -7   2       34.09       48.06      7.30 o
   6  -7   2        4.16        4.10      7.66 o
   7  -7   2       10.50       12.83      8.76 o
 -10  -6   2        0.97       -1.96      9.91 o
  -9  -6   2        7.69       11.56      5.40 o
  -8  -6   2       10.74       16.48      4.12 o
  -7  -6   2       88.09       97.22      5.84 o
  -6  -6   2       18.99       12.14      3.05 o
  -5  -6   2       89.25       91.18      4.52 o
  -4  -6   2      245.23      236.04      5.00 o
  -3  -6   2     1310.86     1286.97     17.65 o
  -2  -6   2      407.07      386.29      6.84 o
  -1  -6   2      704.99      704.52     13.59 o
   0  -6   2     1104.82     1095.51     16.85 o
   1  -6   2       38.56       38.53      1.59 o
   2  -6   2      191.02      192.65      5.87 o
   3  -6   2        8.50       11.15      2.34 o
   4  -6   2       18.04       21.92      4.42 o
   5  -6   2        3.45        5.23      2.86 o
   6  -6   2        6.62        4.71      3.50 o
   7  -6   2       14.87       14.66      4.98 o
   8  -6   2       14.43       18.83      9.71 o
 -10  -5   2        1.64       -9.45     10.67 o
  -9  -5   2      139.70      144.33      9.59 o
  -8  -5   2       10.94        9.58      3.89 o
  -7  -5   2      101.11      103.74      5.29 o
  -6  -5   2       73.32       72.60      5.57 o
  -5  -5   2      137.10      129.84      3.60 o
  -4  -5   2      595.80      586.84     12.37 o
  -3  -5   2      473.26      482.26      7.44 o
  -2  -5   2       24.48       21.20      1.00 o
  -1  -5   2      698.49      718.65     11.73 o
   0  -5   2     2197.60     2127.07     80.29 o
   1  -5   2        7.58        9.36      2.20 o
   2  -5   2      159.50      152.08      2.95 o
   3  -5   2      242.56      231.25      3.36 o
   4  -5   2        9.55        8.42      1.62 o
   5  -5   2       13.36       12.96      2.12 o
   6  -5   2        4.20       -1.97      3.40 o
   7  -5   2        0.46        3.90      4.68 o
   8  -5   2        7.97        0.46      7.07 o
 -10  -4   2       12.95       15.24      6.80 o
  -9  -4   2       51.32       47.25      5.82 o
  -8  -4   2        8.62        5.30      4.25 o
  -7  -4   2       37.62       33.57      5.80 o
  -6  -4   2      456.93      456.47     11.10 o
  -5  -4   2       30.72       34.65      2.24 o
  -4  -4   2       24.61       24.82      1.43 o
  -3  -4   2       99.77      106.67      2.38 o
  -2  -4   2      128.93      104.14      2.39 o
  -1  -4   2       33.23       28.00      1.20 o
   0  -4   2      151.26      145.51      6.23 o
   1  -4   2     1395.13     1412.47     20.53 o
   2  -4   2      482.89      502.42      6.92 o
   3  -4   2      767.97      761.96      9.68 o
   4  -4   2       72.13       80.63      3.74 o
   5  -4   2       80.88       80.89      6.05 o
   6  -4   2        6.54        7.81      2.67 o
   7  -4   2       81.64       82.13      5.01 o
   8  -4   2        7.95        6.25      6.58 o
   9  -4   2        1.89        2.84      6.04 o
 -10  -3   2        5.30        2.12      6.53 o
  -9  -3   2       70.17       85.84      9.88 o
  -8  -3   2       80.37       93.40      6.85 o
  -7  -3   2      253.01      235.09      7.55 o
  -6  -3   2      367.99      368.35     11.35 o
  -5  -3   2     1707.65     1651.06     22.98 o
  -4  -3   2        7.87        7.59      1.08 o
  -3  -3   2      443.79      459.39      6.23 o
  -2  -3   2      105.97      114.09      2.12 o
  -1  -3   2     1110.20     1229.12     18.56 o
   0  -3   2      585.48      579.33     39.97 o
   1  -3   2       33.81       39.86      2.65 o
   2  -3   2     1135.76     1168.69     13.44 o
   3  -3   2      112.46      106.11      2.50 o
   4  -3   2      249.46      250.19      3.69 o
   5  -3   2      573.96      573.48      8.69 o
   6  -3   2      133.52      141.02      6.60 o
   7  -3   2       92.16       94.18      3.68 o
   8  -3   2        8.77        1.41      5.12 o
   9  -3   2        2.44        2.96      5.89 o
 -10  -2   2       11.09        2.72      8.98 o
  -9  -2   2        4.76        0.28      8.48 o
  -8  -2   2       52.39       50.14      5.41 o
  -7  -2   2      163.43      167.79      6.25 o
  -6  -2   2      824.38      800.73     14.76 o
  -5  -2   2      443.27      434.21      6.94 o
  -4  -2   2     1257.22     1222.17     17.06 o
  -3  -2   2     1779.16     1696.71     24.86 o
  -2  -2   2      776.13      738.89      9.66 o
  -1  -2   2    15114.69    15259.76    207.12 o
   0  -2   2     3391.53     3226.77    188.09 o
   1  -2   2      152.46      148.44      2.53 o
   2  -2   2       89.45       92.07      2.20 o
   3  -2   2      481.81      510.33      6.24 o
   4  -2   2       19.40       17.77      1.92 o
   5  -2   2       32.19       33.07      1.59 o
   6  -2   2       17.04       18.51      2.23 o
   7  -2   2      149.38      156.91      4.67 o
   8  -2   2       31.12       33.59      3.57 o
   9  -2   2        1.05        6.18      6.78 o
  10  -2   2        0.41        8.67      9.57 o
 -10  -1   2       27.11       20.01      9.63 o
  -9  -1   2        6.01        9.52      7.63 o
  -8  -1   2       14.65       11.78      4.41 o
  -7  -1   2       15.47        4.43      3.88 o
  -6  -1   2      197.34      205.25      5.40 o
  -5  -1   2     1404.49     1416.30     20.07 o
  -4  -1   2      460.11      459.27      6.54 o
  -3  -1   2     4304.32     4405.88     48.07 o
  -2  -1   2     1705.05     1738.01     20.28 o
  -1  -1   2       53.48       68.73      1.41 o
   0  -1   2       81.00       80.84      2.71 o
   1  -1   2      799.85      807.34      7.90 o
   2  -1   2      427.97      455.93      5.04 o
   3  -1   2      862.58      919.73     10.13 o
   4  -1   2       42.75       40.43      2.05 o
   5  -1   2       11.37       15.38      1.81 o
   6  -1   2       34.88       30.03      6.06 o
   7  -1   2        6.54        8.20      2.38 o
   8  -1   2       55.09       59.20      3.43 o
   9  -1   2       23.68       17.90      5.77 o
  10  -1   2        1.79        4.12      6.74 o
 -10   0   2       10.43       22.40     10.72 o
  -9   0   2       29.52       43.03      9.68 o
  -8   0   2        1.25       -2.84      6.65 o
  -7   0   2       26.59       25.13      4.62 o
  -6   0   2      284.22      282.68      6.33 o
  -5   0   2      202.84      232.79      5.81 o
  -4   0   2       17.56       16.02      2.16 o
  -3   0   2      191.94      240.53      3.18 o
  -2   0   2     1792.48     1930.29     19.54 o
  -1   0   2     5349.56     5585.09     58.95 o
   0   0   2     5558.24     5730.33     64.41 o
   1   0   2       95.53       96.97      1.07 o
   2   0   2    27849.39    26837.20    260.23 o
   3   0   2      175.68      223.57      3.15 o
   4   0   2     1279.00     1327.14     15.59 o
   5   0   2      331.29      347.78      4.89 o
   6   0   2        0.57       -0.48      1.53 o
   7   0   2      235.75      220.09      5.26 o
   8   0   2        3.39        1.04      2.78 o
   9   0   2        0.53       -6.76      6.76 o
  10   0   2        4.26       -0.58      6.50 o
 -10   1   2       28.51       25.96     10.98 o
  -9   1   2        0.63       -2.16      8.70 o
  -8   1   2        0.99        1.52      7.61 o
  -7   1   2       82.50       97.54      6.14 o
  -6   1   2       70.57       79.60      3.69 o
  -5   1   2       39.63       38.93      1.82 o
  -4   1   2       92.89       88.75      2.25 o
  -3   1   2      605.79      679.98      8.44 o
  -2   1   2      105.60      105.31      1.46 o
  -1   1   2      932.21      974.18     11.66 o
   0   1   2      247.01      265.22      3.29 o
   1   1   2     1894.31     1944.22     17.44 o
   2   1   2    18514.44    18788.30    174.56 o
   3   1   2      564.37      538.16      5.58 o
   4   1   2     1256.94     1263.11     14.89 o
   5   1   2      785.24      749.84      9.29 o
   6   1   2      354.04      340.46      5.42 o
   7   1   2      562.00      546.15     10.88 o
   8   1   2        0.34        1.47      2.78 o
   9   1   2       38.56       36.57      4.44 o
  10   1   2       13.62       14.03      6.52 o
  11   1   2        1.92        7.45      7.32 o
 -10   2   2        0.39        8.00      9.94 o
  -9   2   2       54.93       61.92      9.94 o
  -8   2   2        2.96        5.50      7.07 o
  -7   2   2      270.22      289.41      8.55 o
  -6   2   2      597.74      575.00     18.89 o
  -5   2   2      245.99      244.63      4.37 o
  -4   2   2      566.62      540.69      8.16 o
  -3   2   2     2532.42     2743.46     37.03 o
  -2   2   2      126.92      151.79      2.34 o
  -1   2   2       35.66       39.24      1.84 o
   0   2   2       70.35       63.02      0.90 o
   1   2   2      141.82      158.77      1.79 o
   2   2   2    14904.34    14919.29    144.54 o
   3   2   2      322.76      338.45      3.86 o
   4   2   2      584.85      589.19      7.34 o
   5   2   2     1330.27     1342.30     16.04 o
   6   2   2       39.67       38.96      1.78 o
   7   2   2        8.02        7.64      1.95 o
   8   2   2       59.27       54.07      3.59 o
   9   2   2        3.86        4.46      4.03 o
  10   2   2        4.14        7.37      6.48 o
  11   2   2       17.67       23.80      8.35 o
  -8   3   2       12.35       16.10      5.68 o
  -7   3   2       75.65       81.44      5.17 o
  -6   3   2       26.25       28.10      3.62 o
  -5   3   2      398.38      402.05      6.83 o
  -4   3   2      790.31      829.67     16.28 o
  -3   3   2      356.19      332.13      6.16 o
  -2   3   2     1840.96     1951.81     22.97 o
  -1   3   2      229.82      217.02      2.94 o
   0   3   2      599.11      623.15      7.51 o
   1   3   2       14.18       10.72      0.52 o
   2   3   2       82.27       87.59      1.98 o
   3   3   2      201.16      216.67      3.04 o
   4   3   2      550.00      582.70      7.30 o
   5   3   2       23.05       21.68      1.30 o
   6   3   2      304.41      291.12      4.55 o
   7   3   2      533.52      525.25      8.52 o
   8   3   2       63.23       69.84      3.56 o
   9   3   2      125.84      127.44      5.98 o
  10   3   2       16.73       20.23      6.63 o
  11   3   2        0.57       14.34      7.44 o
  -8   4   2        0.86        0.34      8.14 o
  -7   4   2       27.57       36.67      4.68 o
  -6   4   2       11.16        7.99      5.88 o
  -5   4   2      106.42      110.53      6.38 o
  -4   4   2      103.15      104.62      3.01 o
  -3   4   2     1212.12     1283.00     17.86 o
  -2   4   2       11.78        9.21      0.96 o
  -1   4   2     1568.80     1578.04     18.31 o
   0   4   2       50.28       34.77      0.87 o
   1   4   2      946.81      962.64     11.98 o
   2   4   2      198.34      193.99      2.77 o
   3   4   2      208.49      192.61      2.92 o
   4   4   2        3.17        3.83      0.97 o
   5   4   2        2.35        3.05      1.38 o
   6   4   2        9.70        6.50      1.65 o
   7   4   2       88.14       88.98      6.80 o
   8   4   2       14.41       15.96      3.33 o
   9   4   2       46.17       47.51      5.44 o
  10   4   2       21.36       23.93      7.10 o
  11   4   2        9.04        6.20     12.13 o
  -8   5   2        7.00        2.64      8.70 o
  -7   5   2       12.30       20.94      5.63 o
  -6   5   2        0.40        0.10      4.40 o
  -5   5   2        0.13       -2.96      2.96 o
  -4   5   2      161.71      159.16      4.12 o
  -3   5   2       78.61       73.37      1.98 o
  -2   5   2      446.02      465.63      6.27 o
  -1   5   2      693.02      703.81     10.08 o
   0   5   2      152.81      134.94      2.29 o
   1   5   2     2823.92     2968.35     36.10 o
   2   5   2     2035.55     2021.13     23.14 o
   3   5   2      260.35      266.53      4.38 o
   4   5   2      952.62      965.62     12.26 o
   5   5   2      437.96      446.21     11.73 o
   6   5   2       22.76       20.18      2.12 o
   7   5   2       11.44       12.80      3.02 o
   8   5   2        3.81        1.27      3.56 o
   9   5   2       15.21        7.11      5.92 o
  10   5   2        8.95       12.29      6.92 o
  11   5   2        8.55       -0.55      6.97 o
  -8   6   2        2.36        2.97      6.54 o
  -7   6   2        0.18       -7.83      7.83 o
  -6   6   2       54.56       52.49      8.70 o
  -5   6   2        0.77        5.75      4.73 o
  -4   6   2      135.98      129.13      4.98 o
  -3   6   2      223.95      209.90      4.55 o
  -2   6   2        0.67       -1.35      1.35 o
  -1   6   2      131.95      147.29      3.33 o
   0   6   2       54.82       52.24      1.75 o
   1   6   2      228.68      207.12      3.86 o
   2   6   2      966.20      951.81     12.12 o
   3   6   2      227.08      212.40      3.41 o
   4   6   2      293.43      293.66      6.45 o
   5   6   2      323.11      316.76      8.54 o
   6   6   2      126.54      131.91      4.59 o
   7   6   2       19.99       17.96      3.40 o
   8   6   2       78.76       80.86      5.02 o
   9   6   2       23.66        5.29      6.23 o
  10   6   2        0.98        8.04      6.68 o
  -7   7   2       27.85       44.54      9.99 o
  -6   7   2        4.94        4.66      8.34 o
  -5   7   2        0.58       -0.03      7.13 o
  -4   7   2       20.22       26.83      6.65 o
  -3   7   2        3.15       -1.45      3.57 o
  -2   7   2       31.04       31.16      3.03 o
  -1   7   2      131.31      137.74      4.24 o
   0   7   2       10.21        8.87      2.05 o
   1   7   2       35.15       42.03      1.86 o
   2   7   2      501.42      464.73      5.89 o
   3   7   2       19.81       18.91      2.41 o
   4   7   2      672.06      653.85     10.79 o
   5   7   2       25.07       27.34      2.64 o
   6   7   2       38.62       38.54      3.88 o
   7   7   2      208.91      206.15      6.64 o
   8   7   2        0.76       -3.79      3.79 o
   9   7   2       29.51       26.03      5.57 o
  10   7   2        1.61       -6.01      6.92 o
  -6   8   2        1.46        7.86      8.84 o
  -5   8   2        1.02       -2.33      7.80 o
  -4   8   2       87.77       83.87      8.70 o
  -3   8   2        5.11        9.18      5.92 o
  -2   8   2       25.12       27.82      4.34 o
  -1   8   2      103.40      102.77      5.28 o
   0   8   2        4.44        0.45      4.58 o
   1   8   2       57.25       67.39      5.16 o
   2   8   2       31.18       29.49      2.79 o
   3   8   2       10.53       15.27      4.99 o
   4   8   2      232.13      222.52      6.59 o
   5   8   2        5.80        3.42      3.82 o
   6   8   2       91.08       91.20      6.18 o
   7   8   2       73.63       82.16     11.82 o
   8   8   2       59.70       71.79      6.13 o
   9   8   2        1.58       10.22      9.91 o
  -5   9   2        0.12       11.93      8.65 o
  -4   9   2        8.51       24.39      7.66 o
  -3   9   2        8.68        4.41      6.51 o
  -2   9   2       61.79       48.11      6.99 o
  -1   9   2       83.81       85.49     16.31 o
   0   9   2       19.36       18.88      3.87 o
   1   9   2       15.23       16.42      3.61 o
   2   9   2       67.50       66.71      6.44 o
   3   9   2       29.67       35.09      3.15 o
   4   9   2        0.40        3.74      3.61 o
   5   9   2        7.18       13.69      4.26 o
   6   9   2        0.73        6.89      4.86 o
   7   9   2       23.23       19.01      5.07 o
   8   9   2        0.20       -5.90      5.90 o
   9   9   2        2.53       11.17      9.46 o
  -3  10   2       18.65       25.15      8.17 o
  -2  10   2        4.01       -1.15      6.62 o
  -1  10   2       40.65       16.14      6.37 o
   0  10   2       45.76       40.45      6.85 o
   1  10   2       64.92       61.21      8.03 o
   2  10   2       22.52       29.78      6.62 o
   3  10   2        5.14        7.05      6.34 o
   4  10   2        6.47        3.73      6.60 o
   5  10   2        4.02        7.88      4.35 o
   6  10   2        9.02       19.16      5.16 o
   7  10   2        1.14       -5.65      5.65 o
   8  10   2        0.02        2.15      6.15 o
  -1  11   2        0.99        2.08      7.10 o
   0  11   2       12.39        7.02      6.85 o
   1  11   2        0.25        6.57      7.02 o
   2  11   2        1.38       -6.01      6.79 o
   3  11   2       11.44       13.05      7.47 o
   4  11   2       32.04       35.82      8.06 o
   5  11   2        3.67       -2.02      8.36 o
   6  11   2       11.97        7.21      9.01 o
  -5 -11   3        6.52        6.29      8.20 o
  -4 -11   3        0.10       -0.28      6.71 o
  -3 -11   3        8.93        6.64      4.15 o
  -2 -11   3        1.40       -4.10      4.10 o
  -1 -11   3        0.02        2.23      3.10 o
  -7 -10   3        3.33        3.40      8.98 o
  -6 -10   3       38.02       38.29      9.21 o
  -5 -10   3        0.68        4.35      7.58 o
  -4 -10   3       14.23        6.20      6.48 o
  -3 -10   3       24.10       30.47      4.13 o
  -2 -10   3        4.34        3.48      3.16 o
  -1 -10   3        2.83        1.23      2.69 o
   0 -10   3        6.42       11.55      2.67 o
   1 -10   3       18.82       18.57      4.58 o
   2 -10   3        5.40        6.92      3.28 o
   3 -10   3        9.60        9.80      3.95 o
  -8  -9   3       11.25        6.02      6.02 o
  -7  -9   3        7.57       16.79      5.29 o
  -6  -9   3       13.82       20.21      7.80 o
  -5  -9   3       69.64       84.28      6.94 o
  -4  -9   3        9.81        2.70      3.68 o
  -3  -9   3       68.66       79.01      4.68 o
  -2  -9   3        4.02        3.91      2.80 o
  -1  -9   3      160.82      148.41      5.23 o
   0  -9   3        1.55       -1.83      2.34 o
   1  -9   3        1.05       -0.67      2.60 o
   2  -9   3       47.79       49.04      3.87 o
   3  -9   3       20.83       21.35      3.82 o
   4  -9   3        1.68        3.85      6.20 o
  -9  -8   3        0.32        2.00      6.65 o
  -8  -8   3        7.71       13.95      9.28 o
  -7  -8   3        0.15       -2.30      5.17 o
  -6  -8   3        0.61        0.97      3.82 o
  -5  -8   3        0.64       -0.52      3.12 o
  -4  -8   3       63.15       68.58      8.18 o
  -3  -8   3       19.57       21.04      3.65 o
  -2  -8   3        5.51        7.03      2.13 o
  -1  -8   3      528.08      485.40     10.01 o
   0  -8   3      148.07      125.60      3.72 o
   1  -8   3       49.18       48.13      2.94 o
   2  -8   3       68.07       67.38      5.63 o
   3  -8   3       31.60       32.31      5.09 o
   4  -8   3        4.93        5.55      3.88 o
   5  -8   3        5.49        3.12      6.62 o
   6  -8   3        5.26       -4.80      7.63 o
  -9  -7   3       49.21       56.03     10.02 o
  -8  -7   3       28.43       29.48      5.47 o
  -7  -7   3       32.61       44.36      6.37 o
  -6  -7   3       59.42       54.54      4.47 o
  -5  -7   3       14.19       12.61      3.34 o
  -4  -7   3       33.82       32.17      2.62 o
  -3  -7   3      109.53      103.04      5.72 o
  -2  -7   3      166.76      155.27      4.02 o
  -1  -7   3      517.43      497.11      8.39 o
   0  -7   3      119.51      113.52      4.21 o
   1  -7   3       53.58       42.99      2.12 o
   2  -7   3      266.67      274.70      6.80 o
   3  -7   3       34.13       35.01      2.92 o
   4  -7   3       92.18       95.97      5.87 o
   5  -7   3        3.63        6.15      6.09 o
   6  -7   3        4.30        2.05      7.38 o
   7  -7   3        2.86        4.55      8.31 o
 -10  -6   3        0.45        6.40     10.22 o
  -9  -6   3       45.31       46.03      7.69 o
  -8  -6   3       38.93       46.33      5.40 o
  -7  -6   3      127.48      128.20      5.18 o
  -6  -6   3      123.88      125.95      6.02 o
  -5  -6   3       69.94       69.63      5.09 o
  -4  -6   3      102.68       99.94      3.19 o
  -3  -6   3       99.16       88.95      2.23 o
  -2  -6   3      497.32      497.04      7.91 o
  -1  -6   3      360.26      345.55      6.21 o
   0  -6   3       30.62       29.02      4.04 o
   1  -6   3       36.37       39.30      1.75 o
   2  -6   3      142.45      138.76      3.21 o
   3  -6   3       48.42       57.80      2.35 o
   4  -6   3        1.07        3.27      2.12 o
   5  -6   3       57.34       61.38      4.80 o
   6  -6   3       11.83        9.28      4.91 o
   7  -6   3        1.10        3.37      7.72 o
   8  -6   3        0.70        0.14      8.93 o
 -10  -5   3       11.73        9.92      7.21 o
  -9  -5   3        6.41        4.32      5.24 o
  -8  -5   3       35.46       41.07      4.95 o
  -7  -5   3      193.34      204.54      8.88 o
  -6  -5   3      222.29      227.69      7.32 o
  -5  -5   3      410.03      407.53     12.08 o
  -4  -5   3      342.38      358.64      5.86 o
  -3  -5   3       82.11       69.36      4.36 o
  -2  -5   3      497.03      514.72      8.07 o
  -1  -5   3       84.27       83.44      2.33 o
   0  -5   3       42.83       51.59      4.07 o
   1  -5   3        0.48       -0.69      1.30 o
   2  -5   3      190.55      179.50      7.11 o
   3  -5   3       68.93       72.90      2.27 o
   4  -5   3      127.84      128.51      7.52 o
   5  -5   3        5.90        7.34      2.01 o
   6  -5   3       95.54       96.44      3.88 o
   7  -5   3        3.05        2.70      5.47 o
   8  -5   3       40.41       39.37      6.29 o
 -10  -4   3        0.40        3.27      6.64 o
  -9  -4   3        0.06        0.90      6.15 o
  -8  -4   3       37.07       43.25      4.80 o
  -7  -4   3       62.73       67.56      4.65 o
  -6  -4   3      296.86      310.07      8.62 o
  -5  -4   3       23.93       26.04      2.50 o
  -4  -4   3     1063.63     1020.25     14.36 o
  -3  -4   3      521.50      494.60      7.29 o
  -2  -4   3     3149.08     3058.67     50.99 o
  -1  -4   3     2195.10     2265.78     37.92 o
   0  -4   3     1637.55     1633.73     65.94 o
   1  -4   3      274.99      275.17      7.49 o
   2  -4   3       22.27       18.69      1.54 o
   3  -4   3      100.72      101.74      2.14 o
   4  -4   3       59.16       56.29      1.82 o
   5  -4   3       68.23       67.99      2.45 o
   6  -4   3       27.93       29.13      2.87 o
   7  -4   3       33.28       26.79      3.70 o
   8  -4   3        1.24       -0.37      6.69 o
   9  -4   3        0.28        5.83      6.48 o
 -10  -3   3        0.28       -5.11      8.56 o
  -9  -3   3       78.62       76.74     10.67 o
  -8  -3   3        5.76        1.98      5.31 o
  -7  -3   3       37.34       35.10      8.44 o
  -6  -3   3      137.34      131.67      5.50 o
  -5  -3   3      343.08      341.49      6.53 o
  -4  -3   3      491.89      475.42      6.26 o
  -3  -3   3     1106.18     1106.36     15.27 o
  -2  -3   3      235.74      315.15      5.31 o
  -1  -3   3     9302.75     9684.34    129.11 o
   0  -3   3       80.70       72.41      6.93 o
   1  -3   3     1868.22     1897.97     34.28 o
   2  -3   3      683.01      696.91      8.39 o
   3  -3   3      170.43      153.33      4.07 o
   4  -3   3      107.58      105.20      2.27 o
   5  -3   3      351.83      346.05      9.04 o
   6  -3   3        1.65        0.60      2.14 o
   7  -3   3        0.24        1.45      2.59 o
   8  -3   3       25.52       20.78      4.10 o
   9  -3   3        0.39        4.55      5.90 o
 -10  -2   3       41.31       35.96     11.14 o
  -9  -2   3       59.51       49.60      9.15 o
  -8  -2   3       11.86        7.53      4.79 o
  -7  -2   3      179.50      170.87      8.36 o
  -6  -2   3        1.32        2.64      2.42 o
  -5  -2   3       96.32      105.47      3.67 o
  -4  -2   3       23.37       20.06      1.41 o
  -3  -2   3       39.41       32.57      1.16 o
  -2  -2   3      199.68      195.03      3.03 o
  -1  -2   3     2291.33     2413.26     32.26 o
   0  -2   3     1813.82     1820.64     26.59 o
   1  -2   3      812.07      817.66      9.92 o
   2  -2   3     1585.82     1514.00     17.24 o
   3  -2   3      898.04      931.76     10.91 o
   4  -2   3      341.10      344.04      6.24 o
   5  -2   3      102.39       98.95      4.13 o
   6  -2   3      122.00      120.40      3.86 o
   7  -2   3        2.57        2.66      2.52 o
   8  -2   3        5.99        6.64      3.19 o
   9  -2   3        4.34        4.49      4.13 o
  10  -2   3        3.45       11.54      9.49 o
 -10  -1   3       27.00       23.02      9.82 o
  -9  -1   3        5.21       14.06      8.22 o
  -8  -1   3       36.04       28.00      5.02 o
  -7  -1   3       91.35       77.51      5.56 o
  -6  -1   3      460.73      468.28      9.58 o
  -5  -1   3        4.92        4.74      1.57 o
  -4  -1   3     1657.28     1739.14     22.32 o
  -3  -1   3      177.15      174.05      2.94 o
  -2  -1   3      305.89      315.74      4.28 o
  -1  -1   3     1304.78     1298.54     14.46 o
   0  -1   3      609.67      632.31      6.39 o
   1  -1   3     3195.78     3416.56     35.09 o
   2  -1   3       50.63       46.49      1.11 o
   3  -1   3      306.30      288.26      3.61 o
   4  -1   3     2265.93     2292.86     25.16 o
   5  -1   3      922.46      921.56     11.06 o
   6  -1   3      537.80      515.54      8.65 o
   7  -1   3       74.28       78.26      3.36 o
   8  -1   3       65.49       64.65      3.70 o
   9  -1   3        7.83        5.39      4.17 o
  10  -1   3        0.94        7.69      9.35 o
 -10   0   3        8.32       18.19     10.95 o
  -9   0   3       11.39        5.81      8.17 o
  -8   0   3        1.15       -6.57      6.57 o
  -7   0   3      406.54      403.39     18.81 o
  -6   0   3      240.89      246.05      6.11 o
  -5   0   3      628.92      617.86     10.19 o
  -4   0   3     1855.60     1942.76     26.97 o
  -3   0   3      253.10      238.97      3.49 o
  -2   0   3     2665.09     2745.64     29.23 o
  -1   0   3      698.71      686.67      7.81 o
   0   0   3     1203.70     1326.36     15.06 o
   1   0   3       44.84       47.11      0.83 o
   2   0   3     3108.08     3458.03     32.14 o
   3   0   3       97.27      110.27      1.90 o
   4   0   3     3926.98     4022.24     46.32 o
   5   0   3       38.35       33.31      1.49 o
   6   0   3        4.80        4.48      1.57 o
   7   0   3      122.27      122.74      3.93 o
   8   0   3       28.65       29.34      3.13 o
   9   0   3       33.06       30.28      4.33 o
  10   0   3        4.52       -1.87      4.56 o
 -10   1   3        0.02       13.81      9.85 o
  -9   1   3        0.74       -0.79      8.36 o
  -8   1   3        0.20        1.29      7.66 o
  -7   1   3       23.11       26.85      4.78 o
  -6   1   3      506.89      498.73     31.24 o
  -5   1   3      639.99      664.82     10.07 o
  -4   1   3     1952.51     1987.97     27.29 o
  -3   1   3     1816.54     1903.79     26.00 o
  -2   1   3     3909.39     4088.03     45.96 o
  -1   1   3     5025.22     5117.03     56.88 o
   0   1   3      857.66      888.60     11.35 o
   1   1   3      292.29      374.58      3.56 o
   2   1   3     2308.19     2430.17     22.70 o
   3   1   3      133.65      144.21      2.12 o
   4   1   3      297.12      357.69      5.10 o
   5   1   3      154.80      166.18      2.99 o
   6   1   3       53.75       47.19      2.01 o
   7   1   3        2.89        0.24      2.26 o
   8   1   3       91.30       91.47      3.83 o
   9   1   3       20.55       15.19      4.22 o
  10   1   3       19.48       16.80      4.89 o
  11   1   3       16.34       12.73      9.22 o
 -10   2   3       11.05        9.04     10.25 o
  -9   2   3        1.17       -0.36      8.48 o
  -8   2   3       25.24       22.88      8.00 o
  -7   2   3        0.56       -0.69      4.69 o
  -6   2   3       18.78       28.80      4.36 o
  -5   2   3      228.04      244.14      4.78 o
  -4   2   3       86.99       99.11      3.49 o
  -3   2   3      139.32      119.81      4.31 o
  -2   2   3     1358.65     1379.33     21.41 o
  -1   2   3     1035.74     1032.72     13.40 o
   0   2   3     2469.38     2571.03     29.97 o
   1   2   3      164.88      158.84      1.85 o
   2   2   3      939.12      902.62      8.31 o
   3   2   3      905.60      917.37      9.22 o
   4   2   3      508.00      540.13      6.41 o
   5   2   3      626.10      641.66      8.17 o
   6   2   3       18.03       19.41      1.61 o
   7   2   3        0.84       -1.30      2.08 o
   8   2   3      115.99      111.45      4.52 o
   9   2   3        4.78        7.50      4.06 o
  10   2   3       16.64       13.16      4.89 o
  11   2   3        0.12        5.53     10.78 o
  -9   3   3       21.71       -1.04      9.91 o
  -8   3   3        1.88       -4.72      7.55 o
  -7   3   3      112.10      131.57      7.39 o
  -6   3   3      107.39      101.06      6.26 o
  -5   3   3       17.17       14.47      2.41 o
  -4   3   3        4.49        3.03      1.26 o
  -3   3   3       14.30       10.37      1.24 o
  -2   3   3     1371.81     1411.92     18.09 o
  -1   3   3      775.71      766.70      9.18 o
   0   3   3      164.55      155.59      2.43 o
   1   3   3     4641.22     4918.25     55.76 o
   2   3   3      898.49      850.59      9.40 o
   3   3   3      619.74      634.77      6.87 o
   4   3   3     3975.06     4088.49     46.69 o
   5   3   3      283.73      255.44      3.95 o
   6   3   3       84.03       94.29      2.95 o
   7   3   3       90.74       92.05      3.93 o
   8   3   3       57.58       57.80      4.94 o
   9   3   3       12.21       12.98      3.88 o
  10   3   3        1.31       -1.53      4.56 o
  11   3   3        7.02       -2.23      7.19 o
  -7   4   3      150.94      160.75      8.45 o
  -6   4   3        5.08        3.50      4.25 o
  -5   4   3      280.45      275.41      7.79 o
  -4   4   3      111.45      117.01      3.80 o
  -3   4   3       22.28       23.81      1.63 o
  -2   4   3      327.77      321.18      7.29 o
  -1   4   3      549.74      588.47      8.55 o
   0   4   3      236.74      302.09      4.87 o
   1   4   3     1635.02     1790.06     20.95 o
   2   4   3     1141.02     1112.27     11.61 o
   3   4   3     1305.38     1320.06     14.51 o
   4   4   3     1799.94     1818.26     22.58 o
   5   4   3     2441.06     2483.84     28.81 o
   6   4   3        4.46        4.60      1.66 o
   7   4   3      377.82      385.99      6.95 o
   8   4   3       31.85       24.70      3.54 o
   9   4   3       43.85       41.78      4.81 o
  10   4   3        0.29       -6.17      6.17 o
  11   4   3        1.76       -2.60      9.19 o
  -8   5   3       13.21       24.90      9.68 o
  -7   5   3       53.30       57.80      9.15 o
  -6   5   3       15.36       15.13      7.19 o
  -5   5   3       57.22       66.75      5.49 o
  -4   5   3      347.91      342.25      7.31 o
  -3   5   3      231.56      235.29      3.93 o
  -2   5   3       55.90       49.93      1.70 o
  -1   5   3      819.61      865.85     11.12 o
   0   5   3       45.44       53.31      1.91 o
   1   5   3       70.41       80.48      1.86 o
   2   5   3       24.69       27.24      1.05 o
   3   5   3      166.53      162.72      2.70 o
   4   5   3      302.43      308.00      4.69 o
   5   5   3       71.45       69.33      2.99 o
   6   5   3       62.78       67.88      2.84 o
   7   5   3       55.75       60.16      3.26 o
   8   5   3      135.35      142.01      9.37 o
   9   5   3        1.08        1.59      5.32 o
  10   5   3       44.25       42.77      7.24 o
  11   5   3        0.09       -1.12      7.81 o
  -7   6   3        2.33       17.09      9.35 o
  -6   6   3       21.74       21.61      8.45 o
  -5   6   3       66.27       73.66     14.76 o
  -4   6   3       47.72       60.57      4.76 o
  -3   6   3       14.51       21.23      2.06 o
  -2   6   3     1035.84     1009.66     15.48 o
  -1   6   3       14.59       18.01      1.69 o
   0   6   3     1065.06     1112.70     17.40 o
   1   6   3        2.69        2.11      0.93 o
   2   6   3       87.68       93.88      2.31 o
   3   6   3        6.69        9.02      1.18 o
   4   6   3        0.07        0.53      1.28 o
   5   6   3       75.45       77.07      2.53 o
   6   6   3       58.08       56.66      2.72 o
   7   6   3       54.87       61.34      4.07 o
   8   6   3        4.66        8.35      3.71 o
   9   6   3       65.93       65.35     11.35 o
  10   6   3        0.34       -0.69      6.83 o
  -7   7   3        0.06       -6.43      9.68 o
  -6   7   3        2.40        1.04      8.03 o
  -5   7   3       11.01       16.14      7.80 o
  -4   7   3       24.16       27.06      7.10 o
  -3   7   3        1.16       -5.45      5.45 o
  -2   7   3       75.47       71.03      4.61 o
  -1   7   3      208.79      212.76      6.27 o
   0   7   3       22.86       23.31      1.80 o
   1   7   3      636.21      642.75     12.57 o
   2   7   3      164.50      163.46      4.07 o
   3   7   3      271.10      275.41      5.26 o
   4   7   3       74.77       85.45      2.91 o
   5   7   3      233.21      237.59      5.95 o
   6   7   3       48.82       43.35      4.07 o
   7   7   3        3.45        6.34      4.44 o
   8   7   3        2.53        5.56      3.88 o
   9   7   3       10.82        7.43      6.09 o
  10   7   3       11.42        2.70      7.34 o
  -6   8   3        0.09       -8.73      9.04 o
  -5   8   3        6.71       11.82      8.34 o
  -4   8   3        8.62        6.32      7.21 o
  -3   8   3        6.81        4.44      6.09 o
  -2   8   3      123.56      110.57      8.25 o
  -1   8   3       76.00       79.46      4.88 o
   0   8   3      640.06      637.11     16.62 o
   1   8   3        3.88        1.89      2.50 o
   2   8   3      164.87      159.70      4.56 o
   3   8   3        2.57        3.74      2.64 o
   4   8   3      658.85      624.69     23.85 o
   5   8   3        1.48        1.37      4.09 o
   6   8   3       27.53       32.09      5.16 o
   7   8   3       25.30       24.15      5.61 o
   8   8   3        2.21        0.49      4.97 o
   9   8   3       17.54       24.39      7.55 o
  -5   9   3        0.86        4.63      8.65 o
  -4   9   3        0.31       -6.37      7.69 o
  -3   9   3        4.60        7.69      7.07 o
  -2   9   3        7.42       10.36      6.37 o
  -1   9   3        7.00       12.35      5.84 o
   0   9   3        1.29        2.45      3.84 o
   1   9   3       30.89       27.03      2.78 o
   2   9   3       19.14       21.50      6.41 o
   3   9   3       43.48       41.73      4.23 o
   4   9   3       57.26       68.57      6.51 o
   5   9   3       90.81       95.31      6.19 o
   6   9   3       15.41       21.80      5.16 o
   7   9   3       37.00       36.24      6.00 o
   8   9   3       17.84       18.03      6.47 o
   9   9   3        0.14       -3.06      9.91 o
  -3  10   3        1.18       -1.54      7.66 o
  -2  10   3        7.02        8.45      7.16 o
  -1  10   3        0.31        6.43      6.62 o
   0  10   3       16.29       10.61      6.46 o
   1  10   3       31.28       32.84      4.94 o
   2  10   3        0.03       -6.01      6.01 o
   3  10   3        0.18       -1.29      6.48 o
   4  10   3       61.22       62.06      5.14 o
   5  10   3        4.64       11.64      4.88 o
   6  10   3       24.81       37.23      5.64 o
   7  10   3       21.32       27.72      6.23 o
   8  10   3        2.88        4.78      6.45 o
  -1  11   3       14.33       17.99      8.03 o
   0  11   3       15.78       18.47      7.27 o
   1  11   3        5.07        2.87      4.92 o
   2  11   3       20.66       39.94      8.36 o
   3  11   3        1.19       -7.49      7.83 o
   4  11   3       14.22        5.28      8.36 o
   5  11   3       12.39        2.58      8.53 o
   6  11   3        5.78        7.58      9.57 o
  -4 -11   4       64.12       69.08      8.20 o
  -3 -11   4        3.80        5.71      3.99 o
  -2 -11   4        1.44       -2.71      4.35 o
  -6 -10   4        0.11        4.13      7.97 o
  -5 -10   4        5.93        1.80      7.27 o
  -4 -10   4        0.32       -0.34      6.32 o
  -3 -10   4        0.64        5.69      3.78 o
  -2 -10   4        0.50       -2.92      3.64 o
  -1 -10   4       33.89       36.66     11.76 o
   0 -10   4       31.31       25.52     11.12 o
  -7  -9   4       12.54        0.51      8.11 o
  -6  -9   4       72.92       86.17      9.94 o
  -5  -9   4        0.81        8.00      6.88 o
  -4  -9   4       10.03        8.33      3.83 o
  -3  -9   4        2.07        0.96      3.24 o
  -2  -9   4        6.41        8.01      3.18 o
  -1  -9   4        4.89        3.93      2.23 o
   0  -9   4        6.40        3.90      9.54 o
   1  -9   4       43.34       59.14     10.78 o
   2  -9   4        5.65        7.61      2.70 o
   3  -9   4        5.89        2.79      3.39 o
   4  -9   4        0.09       -2.22      6.12 o
  -8  -8   4       23.92       33.29      6.69 o
  -7  -8   4       23.32       30.44      6.01 o
  -6  -8   4       27.21       32.11      6.36 o
  -5  -8   4      123.01      124.92      8.73 o
  -4  -8   4       59.86       57.13      4.22 o
  -3  -8   4      321.87      303.45      9.91 o
  -2  -8   4        2.20        1.50      2.80 o
  -1  -8   4        4.88        0.25      1.77 o
   0  -8   4       24.09       27.47      4.48 o
   1  -8   4        0.17        4.13      4.49 o
   2  -8   4       24.88       27.18      4.11 o
   3  -8   4        4.88        6.53      5.50 o
   4  -8   4        9.17       18.00      4.81 o
   5  -8   4        0.12       -4.35      6.26 o
  -9  -7   4        7.02       16.36      9.60 o
  -8  -7   4        2.79        4.56      5.58 o
  -7  -7   4       79.76       71.27      5.49 o
  -6  -7   4       97.72       92.87      5.95 o
  -5  -7   4       60.67       72.64      4.67 o
  -4  -7   4      202.10      205.10      6.59 o
  -3  -7   4       14.62       16.05      3.99 o
  -2  -7   4      145.34      149.53      4.72 o
  -1  -7   4        4.42        2.25      1.32 o
   0  -7   4       25.56       23.40      3.87 o
   1  -7   4       14.30       11.73      4.44 o
   2  -7   4       90.03       81.40      3.12 o
   3  -7   4        6.10        7.10      1.95 o
   4  -7   4       13.71       12.71      2.44 o
   5  -7   4        4.81        3.17      5.95 o
   6  -7   4        3.18        9.96      7.47 o
   7  -7   4       15.20       23.55      8.59 o
  -9  -6   4       18.65       12.32      9.32 o
  -8  -6   4       19.96       34.66      5.37 o
  -7  -6   4        0.61       -0.06      7.31 o
  -6  -6   4        0.54        2.28      3.72 o
  -5  -6   4      270.97      261.60      9.51 o
  -4  -6   4        4.00        3.29      2.18 o
  -3  -6   4      842.66      792.79     15.11 o
  -2  -6   4       30.37       31.07      1.54 o
  -1  -6   4      261.54      234.82      4.70 o
   0  -6   4      166.62      154.85      6.41 o
   1  -6   4      292.09      276.74     11.82 o
   2  -6   4      901.05      826.43     13.53 o
   3  -6   4      121.64      116.63      7.16 o
   4  -6   4        7.99        7.90      2.41 o
   5  -6   4       24.78       22.51      2.79 o
   6  -6   4        0.11       -1.48      4.03 o
   7  -6   4        2.60        8.53      7.69 o
 -10  -5   4       15.00        0.03      7.11 o
  -9  -5   4       24.24       28.44      7.18 o
  -8  -5   4        3.21       -1.99      4.88 o
  -7  -5   4       62.07       60.56      4.96 o
  -6  -5   4        4.88        8.30      3.59 o
  -5  -5   4        2.16        1.37      2.42 o
  -4  -5   4      202.40      194.56      3.91 o
  -3  -5   4      194.95      196.28      3.99 o
  -2  -5   4     2299.71     2319.21     44.61 o
  -1  -5   4      662.17      620.79     12.49 o
   0  -5   4      174.98      162.33      6.03 o
   1  -5   4      639.15      636.29     44.04 o
   2  -5   4     1077.32     1057.04     21.96 o
   3  -5   4        2.62        3.01      1.63 o
   4  -5   4      184.79      183.59     11.82 o
   5  -5   4      127.97      127.05      6.09 o
   6  -5   4        0.09        0.11      2.75 o
   7  -5   4        2.26        7.61      3.50 o
   8  -5   4        0.36       -2.70      5.37 o
 -10  -4   4       39.88       27.59     10.55 o
  -9  -4   4       14.58       15.09      6.63 o
  -8  -4   4       56.34       76.61      5.66 o
  -7  -4   4      325.17      313.09     12.26 o
  -6  -4   4       11.06       11.44      3.92 o
  -5  -4   4      184.66      188.24      8.40 o
  -4  -4   4      154.24      162.74      3.53 o
  -3  -4   4       15.69       15.16      1.50 o
  -2  -4   4      167.69      177.28      3.48 o
  -1  -4   4      141.47      149.21     15.61 o
   0  -4   4        3.18       14.11      9.56 o
   1  -4   4     1373.51     1384.57     27.94 o
   2  -4   4      916.78      899.50     12.05 o
   3  -4   4       74.88       74.13      1.96 o
   4  -4   4        3.75        3.89      1.45 o
   5  -4   4        3.88       -1.90      1.90 o
   6  -4   4       25.62       21.89      2.88 o
   7  -4   4        2.85        0.15      3.27 o
   8  -4   4        1.88        6.31      4.10 o
   9  -4   4        1.28        0.68      7.49 o
 -10  -3   4       10.61       18.33     10.41 o
  -9  -3   4       43.62       37.42      6.48 o
  -8  -3   4       13.51       20.96      5.70 o
  -7  -3   4      536.52      526.90     16.46 o
  -6  -3   4      126.51      119.81      5.09 o
  -5  -3   4      629.05      638.98     12.12 o
  -4  -3   4     1238.04     1261.86     16.24 o
  -3  -3   4     1379.05     1439.23     22.19 o
  -2  -3   4      604.05      680.93     11.16 o
  -1  -3   4      226.26      264.35      4.82 o
   0  -3   4        7.10        5.28      1.87 o
   1  -3   4       38.60       37.54      3.84 o
   2  -3   4      303.49      270.97      5.27 o
   3  -3   4        3.28        5.13      2.26 o
   4  -3   4      208.39      215.83      3.42 o
   5  -3   4      392.56      379.93      6.11 o
   6  -3   4        3.61        0.61      2.17 o
   7  -3   4      128.27      126.72      4.61 o
   8  -3   4        6.46       15.37      3.91 o
   9  -3   4       20.67       13.41      4.80 o
 -10  -2   4        6.61       -8.95      8.95 o
  -9  -2   4       22.25       33.91      9.49 o
  -8  -2   4      230.96      216.45     15.54 o
  -7  -2   4        2.19       -1.94      3.50 o
  -6  -2   4      164.05      166.40      6.68 o
  -5  -2   4      413.67      401.07      7.33 o
  -4  -2   4      628.78      636.62     10.46 o
  -3  -2   4     1372.76     1361.75     17.75 o
  -2  -2   4     1041.10      970.54     11.65 o
  -1  -2   4     2733.92     2878.57     33.68 o
   0  -2   4      200.70      192.64      2.74 o
   1  -2   4     1468.73     1524.87     17.81 o
   2  -2   4      140.31      139.56      2.10 o
   3  -2   4      371.61      384.29      4.91 o
   4  -2   4        1.97        0.67      1.37 o
   5  -2   4       35.77       41.85      4.13 o
   6  -2   4      569.82      564.02     11.85 o
   7  -2   4       10.02        8.25      2.54 o
   8  -2   4       35.48       41.44      3.65 o
   9  -2   4       10.24       13.81      4.29 o
  10  -2   4        0.09       -3.07     12.15 o
 -10  -1   4        2.63       -2.58     10.19 o
  -9  -1   4        0.15       -4.44      7.83 o
  -8  -1   4       30.27       25.99      7.93 o
  -7  -1   4      236.18      203.73      8.82 o
  -6  -1   4        2.01        2.07      2.37 o
  -5  -1   4      433.21      420.40      6.92 o
  -4  -1   4     2973.24     3123.89     39.52 o
  -3  -1   4     2320.93     2358.66     30.24 o
  -2  -1   4     1587.94     1579.06     18.67 o
  -1  -1   4     1938.59     1982.28     21.97 o
   0  -1   4     2285.95     2270.88     23.66 o
   1  -1   4     2808.81     2950.04     30.68 o
   2  -1   4      935.55      916.82     10.00 o
   3  -1   4      401.80      409.73      4.92 o
   4  -1   4       31.79       53.75      1.91 o
   5  -1   4      144.73      145.04      3.05 o
   6  -1   4      153.08      140.36      3.60 o
   7  -1   4        4.81        3.58      2.39 o
   8  -1   4        0.26        2.21      3.07 o
   9  -1   4       43.25       49.54      4.30 o
  10  -1   4       14.59       12.05      6.03 o
 -10   0   4       19.95       13.19      9.94 o
  -9   0   4       29.93       31.21      9.38 o
  -8   0   4       47.48       61.28      9.32 o
  -7   0   4      178.52      145.93     11.12 o
  -6   0   4        3.48        7.81      2.45 o
  -5   0   4       18.38       17.48      1.98 o
  -4   0   4       22.92       30.80      1.61 o
  -3   0   4     1933.71     2076.16     24.85 o
  -2   0   4      228.96      222.82      3.06 o
  -1   0   4     1556.39     1576.46     17.59 o
   0   0   4      741.97      782.62      9.04 o
   1   0   4     8195.52     8244.92     81.21 o
   2   0   4     2746.67     2876.25     26.96 o
   3   0   4       81.95       70.48      1.48 o
   4   0   4     3647.96     3864.38     44.58 o
   5   0   4       25.57       29.67      2.15 o
   6   0   4        2.49       -0.42      1.72 o
   7   0   4        6.04        1.89      2.35 o
   8   0   4       19.02       23.51      4.56 o
   9   0   4        2.57        3.45      3.97 o
  10   0   4        0.13       -4.78      4.78 o
 -10   1   4       28.00       17.71     11.28 o
  -9   1   4       24.22       30.88      9.54 o
  -8   1   4      135.57      132.91     11.45 o
  -7   1   4        1.81        2.30      6.82 o
  -6   1   4       34.61       32.19      4.32 o
  -5   1   4       78.37       79.68      3.24 o
  -4   1   4      202.14      185.13      3.82 o
  -3   1   4      225.93      254.02      4.15 o
  -2   1   4      364.98      432.53      6.05 o
  -1   1   4        9.24        8.79      0.86 o
   0   1   4     1810.12     1901.80     22.56 o
   1   1   4       52.53       62.82      0.98 o
   2   1   4     4005.19     4184.98     38.87 o
   3   1   4      176.01      221.86      2.97 o
   4   1   4     2182.18     2136.37     24.74 o
   5   1   4      195.46      184.91      3.16 o
   6   1   4      803.16      785.74     12.22 o
   7   1   4      309.75      296.75      6.26 o
   8   1   4       17.62       18.58      2.94 o
   9   1   4        4.27        5.97      4.13 o
  10   1   4        9.99       11.41      5.00 o
  11   1   4        3.26        5.22      5.78 o
  -9   2   4        0.71        0.79      8.70 o
  -8   2   4       75.32       90.55     10.83 o
  -7   2   4      116.91      107.16      7.01 o
  -6   2   4        4.86        5.85      4.17 o
  -5   2   4      458.58      454.82      9.13 o
  -4   2   4      895.68      910.16     13.24 o
  -3   2   4      245.51      229.90      3.87 o
  -2   2   4      187.78      185.19      3.12 o
  -1   2   4     1749.82     1815.70     25.02 o
   0   2   4      456.81      525.63      6.13 o
   1   2   4     1999.57     2128.04     20.87 o
   2   2   4      378.14      406.92      4.14 o
   3   2   4     3426.34     3521.68     37.90 o
   4   2   4     5096.88     5303.53     60.40 o
   5   2   4       54.12       54.58      2.08 o
   6   2   4      570.85      571.66      8.80 o
   7   2   4      145.42      151.89      4.53 o
   8   2   4       30.71       31.01      4.40 o
   9   2   4        2.73       -1.08      6.53 o
  10   2   4        6.20       -3.08      4.56 o
  11   2   4        3.74        4.07      5.48 o
  -9   3   4        4.93        1.54     10.25 o
  -8   3   4        0.42       -2.98      8.53 o
  -7   3   4       67.61       71.79      6.35 o
  -6   3   4       11.70       12.04      4.55 o
  -5   3   4      833.53      806.39     17.23 o
  -4   3   4      517.86      497.02     10.94 o
  -3   3   4      802.23      799.06     12.73 o
  -2   3   4     2120.66     2223.10     34.93 o
  -1   3   4      526.15      469.11      6.31 o
   0   3   4     2090.68     2183.30     27.08 o
   1   3   4     1282.35     1288.84     14.93 o
   2   3   4       10.21       10.37      0.82 o
   3   3   4      165.55      175.38      2.53 o
   4   3   4     1180.79     1143.62     13.59 o
   5   3   4       89.07       92.95      2.41 o
   6   3   4        5.37        4.36      1.57 o
   7   3   4      327.84      330.11      6.36 o
   8   3   4        9.39        8.82      3.15 o
   9   3   4       54.42       51.95      4.71 o
  10   3   4        7.42        5.25      5.76 o
  11   3   4       10.91        5.54      9.14 o
  -7   4   4        6.43        5.44      5.67 o
  -6   4   4        8.76        5.90      4.71 o
  -5   4   4       41.38       53.20      4.92 o
  -4   4   4      473.79      472.48      9.33 o
  -3   4   4      814.76      792.69     12.72 o
  -2   4   4      732.24      720.50      8.90 o
  -1   4   4     2739.09     2768.39     32.06 o
   0   4   4       11.63       14.12      0.98 o
   1   4   4      853.57      814.40      9.72 o
   2   4   4      794.76      778.22      7.90 o
   3   4   4       37.18       41.26      1.32 o
   4   4   4        1.14        2.75      1.17 o
   5   4   4        1.49        1.37      1.30 o
   6   4   4       57.44       52.19      2.18 o
   7   4   4        0.56       -2.21      2.21 o
   8   4   4       16.89       24.49      2.94 o
   9   4   4       11.98        4.43      4.16 o
  10   4   4        3.24        4.52      6.47 o
  11   4   4        3.15       -5.45      7.19 o
  -7   5   4       17.93       22.26      8.70 o
  -6   5   4       14.48       10.06      5.13 o
  -5   5   4       22.37       22.35      4.57 o
  -4   5   4        1.17        1.22      2.58 o
  -3   5   4      109.42      118.31      4.74 o
  -2   5   4       27.08       29.37      1.68 o
  -1   5   4      178.74      182.61      3.47 o
   0   5   4     1025.47     1030.24     19.94 o
   1   5   4      948.47      992.46     13.87 o
   2   5   4      247.67      230.09      3.41 o
   3   5   4     1294.61     1330.59     14.71 o
   4   5   4      118.13      116.42      3.03 o
   5   5   4      130.18      139.28      3.98 o
   6   5   4      196.78      195.40      4.35 o
   7   5   4       82.01       76.58      3.38 o
   8   5   4       40.16       35.65      3.65 o
   9   5   4        1.36        5.81      5.81 o
  10   5   4        6.26        2.24      6.26 o
  11   5   4       16.46        3.36      7.18 o
  -7   6   4        0.63       15.16      9.26 o
  -6   6   4        1.79        1.38      7.75 o
  -5   6   4       33.62       22.71      7.21 o
  -4   6   4       12.48       17.63      5.00 o
  -3   6   4        1.87        1.88      2.30 o
  -2   6   4       52.68       62.06      3.57 o
  -1   6   4      151.80      161.44      4.98 o
   0   6   4       10.06        8.14      1.29 o
   1   6   4      573.62      570.62      8.76 o
   2   6   4       23.91       24.01      1.30 o
   3   6   4     1042.58     1048.38     12.66 o
   4   6   4      478.43      481.02      7.37 o
   5   6   4      147.69      144.95      3.94 o
   6   6   4      374.51      390.55      7.63 o
   7   6   4      162.82      169.09      6.92 o
   8   6   4       25.19       34.25      4.91 o
   9   6   4        0.25        0.27      7.75 o
  10   6   4       14.68       14.03      7.47 o
  -7   7   4       12.41       22.46      9.91 o
  -6   7   4        0.72       10.58      8.59 o
  -5   7   4       14.77        7.05      7.49 o
  -4   7   4       93.92       98.38      8.84 o
  -3   7   4        4.85       -2.64      5.45 o
  -2   7   4      334.44      327.57     10.36 o
  -1   7   4       85.26       70.02      3.15 o
   0   7   4        0.40        0.42      2.17 o
   1   7   4       17.10       17.14      2.16 o
   2   7   4       59.88       53.36      2.44 o
   3   7   4        8.18       10.01      2.22 o
   4   7   4      808.48      803.24     13.26 o
   5   7   4       10.82       11.17      3.08 o
   6   7   4      270.94      265.36      9.25 o
   7   7   4      113.78      117.00      5.77 o
   8   7   4        8.42        2.13      4.01 o
   9   7   4       39.13       37.81     10.81 o
  10   7   4        1.12       -6.99      7.28 o
  -6   8   4       28.37       21.22     10.13 o
  -5   8   4        4.63       16.45      8.90 o
  -4   8   4       33.43       25.26      7.52 o
  -3   8   4       22.19       27.06      6.71 o
  -2   8   4       67.96       56.95      7.33 o
  -1   8   4       23.85       33.01      4.08 o
   0   8   4       91.29       88.25      4.02 o
   1   8   4      164.41      164.50      5.49 o
   2   8   4        1.86        2.08      2.49 o
   3   8   4       17.36       11.06      2.54 o
   4   8   4       88.51       83.81      4.42 o
   5   8   4       32.01       32.12      3.82 o
   6   8   4      118.18      113.65      5.56 o
   7   8   4        0.70        3.41      4.11 o
   8   8   4       76.60       76.03      6.27 o
   9   8   4        4.36       -0.98      8.93 o
  -5   9   4       16.57        6.23      9.54 o
  -4   9   4        3.85       -5.78      7.63 o
  -3   9   4       20.84       25.66      8.06 o
  -2   9   4       30.47       26.83      7.33 o
  -1   9   4       43.86       35.28      7.21 o
   0   9   4       26.05       33.34      3.88 o
   1   9   4       57.35       58.15      4.42 o
   2   9   4       60.46       70.67      3.97 o
   3   9   4       52.84       58.04      4.94 o
   4   9   4        0.87        0.51      4.13 o
   5   9   4        0.10        2.99      4.62 o
   6   9   4        5.43        2.03      5.04 o
   7   9   4        4.62        1.08      5.38 o
   8   9   4        0.58       -3.85      6.29 o
   9   9   4       23.05       15.75     10.19 o
  -3  10   4        0.22       13.73      8.93 o
  -2  10   4       10.20       11.76      8.14 o
  -1  10   4       23.76       24.73      7.69 o
   0  10   4       88.83       82.89      8.36 o
   1  10   4      165.29      143.07      9.77 o
   2  10   4        3.97       10.22      6.74 o
   3  10   4       28.40       32.90      5.45 o
   4  10   4       11.17        8.81      4.68 o
   5  10   4       29.95       31.34      5.25 o
   6  10   4        0.15        0.83      5.91 o
   7  10   4        2.36       -5.83      5.94 o
   8  10   4        2.19        1.86      6.64 o
  -1  11   4       10.67       12.04      7.75 o
   0  11   4        3.25       -0.11      7.61 o
   1  11   4        4.60       -0.93      5.34 o
   2  11   4       36.53       47.89      9.23 o
   3  11   4        1.42        0.48      8.31 o
   4  11   4       31.41       24.03      8.87 o
   5  11   4        2.47       -6.03      8.59 o
   6  11   4       25.31       27.91      5.87 o
  -6 -10   5       15.79        6.88      8.20 o
  -5 -10   5        6.14        5.75      7.38 o
  -4 -10   5       43.83       45.14      7.55 o
  -3 -10   5        0.69       -6.69      6.69 o
  -2 -10   5        2.02        3.30      2.98 o
  -7  -9   5        0.14       -7.24      8.56 o
  -6  -9   5       62.16       71.77      9.40 o
  -5  -9   5        0.46       -5.61      6.40 o
  -4  -9   5       27.99       43.63      6.51 o
  -3  -9   5      115.99      114.60      5.21 o
  -2  -9   5        6.44        3.67      2.70 o
  -1  -9   5       58.63       57.54     11.31 o
   0  -9   5        4.27       -1.43      9.60 o
   1  -9   5        0.45       -2.02      9.21 o
   3  -9   5       17.85       13.40      3.33 o
   4  -9   5        1.53        5.87      4.05 o
  -8  -8   5        3.56        6.16      7.93 o
  -7  -8   5        1.45       -4.96      4.96 o
  -6  -8   5        0.11       -4.28      7.02 o
  -5  -8   5        8.59       10.10      6.74 o
  -4  -8   5        3.56       10.27      3.64 o
  -3  -8   5       31.45       27.26      4.30 o
  -2  -8   5        5.26       10.08      2.57 o
  -1  -8   5      102.61       99.46      5.73 o
   0  -8   5        5.31       -3.10      3.95 o
   1  -8   5      217.39      231.32      9.30 o
   2  -8   5        0.48       -0.92      1.93 o
   3  -8   5        1.58       -1.98      2.96 o
   4  -8   5       12.01       13.31      3.83 o
   5  -8   5        0.98        0.34      6.68 o
  -9  -7   5        0.46       -4.18      9.46 o
  -8  -7   5        5.21        4.61      6.16 o
  -7  -7   5       65.75       62.18      5.55 o
  -6  -7   5       22.22       20.74      4.29 o
  -5  -7   5       26.48       34.74      3.75 o
  -4  -7   5        9.03        9.81      2.99 o
  -3  -7   5      392.37      342.76      8.60 o
  -2  -7   5        8.84       10.49      2.36 o
  -1  -7   5       51.27       45.90      2.61 o
   0  -7   5       44.42       52.75      8.51 o
   1  -7   5       85.07       90.69      5.54 o
   2  -7   5      122.76      115.44      6.34 o
   3  -7   5        9.95       13.82      2.03 o
   4  -7   5      179.83      187.75      8.05 o
   5  -7   5       13.16        9.14      3.76 o
   6  -7   5        8.50        1.82      7.13 o
  -9  -6   5        2.53       16.25      9.40 o
  -8  -6   5       17.64       19.30      5.41 o
  -7  -6   5      135.43      141.01      6.61 o
  -6  -6   5       72.97       86.08      5.10 o
  -5  -6   5       49.99       49.83      4.03 o
  -4  -6   5      344.16      329.57      8.74 o
  -3  -6   5      214.22      216.37      5.06 o
  -2  -6   5      245.33      238.22      6.11 o
  -1  -6   5       24.64       25.24      1.85 o
   0  -6   5        1.46       -1.10      3.19 o
   1  -6   5      891.64      912.47     45.75 o
   2  -6   5        5.59        6.82      2.17 o
   3  -6   5        3.62        3.46      1.67 o
   4  -6   5      138.83      137.93      4.08 o
   5  -6   5       11.65       14.97      2.70 o
   6  -6   5        0.21       -4.13      6.64 o
   7  -6   5        0.59       -4.51      4.51 o
  -9  -5   5        1.37       -6.00      6.73 o
  -8  -5   5       38.53       41.03      5.47 o
  -7  -5   5      149.95      164.81      7.06 o
  -6  -5   5      288.75      277.82      8.41 o
  -5  -5   5      915.79      894.03     20.47 o
  -4  -5   5      154.00      162.72      4.67 o
  -3  -5   5      182.90      176.14      4.42 o
  -2  -5   5      121.42      132.03      4.21 o
  -1  -5   5      142.60      132.42      3.72 o
   0  -5   5        1.04        4.82     10.14 o
   1  -5   5       43.86       46.79      3.93 o
   2  -5   5        3.79        6.39      1.47 o
   3  -5   5        9.30        4.48      2.40 o
   4  -5   5       12.29        9.42      2.43 o
   5  -5   5       33.17       26.35      5.21 o
   6  -5   5        8.31       10.73      3.87 o
   7  -5   5        3.28        5.83      3.40 o
   8  -5   5       29.14       33.71      7.94 o
 -10  -4   5        3.81       -3.73     10.05 o
  -9  -4   5        0.47        4.95      6.55 o
  -8  -4   5        0.14       -4.92      5.26 o
  -7  -4   5       44.36       54.21      4.88 o
  -6  -4   5       90.17       93.28      4.92 o
  -5  -4   5       76.28       78.20      3.49 o
  -4  -4   5      885.30      860.26     12.40 o
  -3  -4   5       71.61       68.21      2.52 o
  -2  -4   5     1797.06     1740.39     33.02 o
  -1  -4   5      259.89      224.62      5.48 o
   0  -4   5      352.72      348.05      6.97 o
   1  -4   5      119.68      122.86      6.94 o
   2  -4   5      341.25      329.46      4.90 o
   3  -4   5       33.14       31.70      2.75 o
   4  -4   5       11.89        9.25      2.36 o
   5  -4   5      278.39      281.13      6.40 o
   6  -4   5        8.64        7.62      3.68 o
   7  -4   5       22.21       24.09      5.79 o
   8  -4   5        0.23        1.85      5.22 o
   9  -4   5        0.05       -3.70      6.13 o
 -10  -3   5        9.30       23.69     11.12 o
  -9  -3   5        6.23       11.39      6.48 o
  -8  -3   5       21.76       15.72      5.81 o
  -7  -3   5      169.43      178.21     12.17 o
  -6  -3   5      215.16      222.73      7.21 o
  -5  -3   5       43.77       44.05      4.83 o
  -4  -3   5       40.93       34.15      1.86 o
  -3  -3   5      800.20      833.05     13.33 o
  -2  -3   5      406.34      371.32      5.69 o
  -1  -3   5     1794.81     1772.82     23.97 o
   0  -3   5       96.07       72.30      7.87 o
   1  -3   5     2845.46     2880.29     41.31 o
   2  -3   5       12.04       10.48      1.43 o
   3  -3   5      766.84      740.21     11.82 o
   4  -3   5      439.88      455.60      8.92 o
   5  -3   5      460.97      445.83      6.98 o
   6  -3   5        4.64       -0.22      2.92 o
   7  -3   5       41.68       47.19      3.61 o
   8  -3   5       25.56       31.28      7.10 o
   9  -3   5        7.35        1.42      4.56 o
 -10  -2   5       18.30       19.99     10.64 o
  -9  -2   5       22.77       16.90      8.51 o
  -8  -2   5       85.95       76.67      6.63 o
  -7  -2   5      216.69      215.63      7.44 o
  -6  -2   5       24.49       23.79      3.50 o
  -5  -2   5      227.96      217.61      4.92 o
  -4  -2   5      217.15      229.36      5.34 o
  -3  -2   5      143.46      165.45      3.36 o
  -2  -2   5     1342.64     1471.39     18.79 o
  -1  -2   5        7.60        5.93      2.12 o
   0  -2   5      543.52      493.44      6.55 o
   1  -2   5     4872.80     5103.05     67.18 o
   2  -2   5     1399.54     1371.13     16.82 o
   3  -2   5     1229.97     1278.09     14.83 o
   4  -2   5      521.27      511.51      6.99 o
   5  -2   5        3.44        4.07      1.47 o
   6  -2   5        4.92        2.92      2.11 o
   7  -2   5       10.33        9.82      3.60 o
   8  -2   5        1.08        5.86      3.77 o
   9  -2   5        1.76        2.11      4.29 o
  10  -2   5        1.16       -1.16      5.94 o
 -10  -1   5       26.22       18.10     10.08 o
  -9  -1   5        3.47        0.65      9.21 o
  -8  -1   5      148.46      142.44     16.48 o
  -7  -1   5      187.03      186.06      8.98 o
  -6  -1   5      287.17      294.32      8.31 o
  -5  -1   5      524.68      505.23      8.91 o
  -4  -1   5      557.20      564.34      8.63 o
  -3  -1   5       11.04        6.16      1.14 o
  -2  -1   5     2399.44     2593.75     30.45 o
  -1  -1   5      436.70      461.57      5.84 o
   0  -1   5      658.14      679.33      7.81 o
   1  -1   5     3132.30     3266.36     32.35 o
   2  -1   5       36.01       44.13      0.98 o
   3  -1   5      541.50      510.74      6.41 o
   4  -1   5      367.08      377.28      5.13 o
   5  -1   5      327.07      318.90      5.81 o
   6  -1   5      196.52      194.45      5.64 o
   7  -1   5       78.64       94.15      6.76 o
   8  -1   5       11.87       11.65      3.27 o
   9  -1   5        3.55       -2.90      3.62 o
  10  -1   5        8.74       -1.41      5.43 o
 -10   0   5        0.38       -0.06     10.78 o
  -9   0   5       13.75       27.70     10.22 o
  -8   0   5       29.20       20.69      7.94 o
  -7   0   5      147.02      154.89     11.56 o
  -6   0   5       38.90       43.13      4.29 o
  -5   0   5      750.81      726.74     13.62 o
  -4   0   5      465.00      425.73      6.91 o
  -3   0   5      270.99      235.58      3.98 o
  -2   0   5     2643.91     2824.04     33.82 o
  -1   0   5      485.52      511.17      6.92 o
   0   0   5       61.65       57.19      1.30 o
   1   0   5       73.84       74.44      1.31 o
   2   0   5      843.25      896.48      9.58 o
   3   0   5        3.54        3.05      0.77 o
   4   0   5      492.18      476.22      8.20 o
   5   0   5        2.69        2.09      0.79 o
   6   0   5      723.64      711.78     11.64 o
   7   0   5       81.16       83.06      3.38 o
   8   0   5       22.53       22.06      2.95 o
   9   0   5       10.14       18.53      4.47 o
  10   0   5        0.56        9.88      4.99 o
  -9   1   5        5.99       11.40     10.02 o
  -8   1   5       42.52       41.57      8.84 o
  -7   1   5        1.93        5.36      7.16 o
  -6   1   5      204.64      178.00      8.55 o
  -5   1   5      230.00      228.67      6.65 o
  -4   1   5      494.11      486.03      9.38 o
  -3   1   5     1256.40     1231.81     16.09 o
  -2   1   5     5147.48     5468.96     68.44 o
  -1   1   5     1394.36     1515.87     18.20 o
   0   1   5     6305.06     6626.13     77.69 o
   1   1   5      390.05      379.58      4.10 o
   2   1   5     1350.34     1427.92     14.91 o
   3   1   5       42.10       55.30      1.31 o
   4   1   5      170.53      152.99      5.16 o
   5   1   5       34.88       36.58      1.56 o
   6   1   5      274.53      264.03      4.61 o
   7   1   5        3.41       -0.65      2.32 o
   8   1   5       36.92       43.15      3.30 o
   9   1   5       14.87       21.08      4.30 o
  10   1   5       22.12       23.38      4.96 o
  11   1   5       13.74       12.88     10.19 o
  -9   2   5        0.73        4.91     10.19 o
  -8   2   5       39.63       46.65      9.32 o
  -7   2   5        0.48        4.74      7.52 o
  -6   2   5      305.66      289.20     10.25 o
  -5   2   5      289.02      272.39      9.38 o
  -4   2   5      276.04      262.14      5.33 o
  -3   2   5      815.03      806.02     11.68 o
  -2   2   5     2285.27     2382.22     30.19 o
  -1   2   5     1362.23     1410.55     21.41 o
   0   2   5     1782.63     1801.69     21.05 o
   1   2   5     3404.33     3476.50     35.36 o
   2   2   5     1021.48     1030.09     10.71 o
   3   2   5      506.44      442.74      5.06 o
   4   2   5     1181.29     1200.28     14.24 o
   5   2   5       95.63       93.73      2.26 o
   6   2   5       23.00       35.08      3.82 o
   7   2   5        8.04        7.46      2.92 o
   8   2   5        4.66       -1.51      2.91 o
   9   2   5        0.36        3.30      4.31 o
  10   2   5        6.09        0.10      5.63 o
  11   2   5        0.73        2.54      5.66 o
  -9   3   5       47.56       62.71     11.45 o
  -8   3   5       31.40       50.89     10.36 o
  -7   3   5       87.60       87.24      9.71 o
  -6   3   5        8.15        8.37      4.26 o
  -5   3   5      398.88      362.22     11.76 o
  -4   3   5      290.23      294.68      5.87 o
  -3   3   5       42.01       36.54      1.85 o
  -2   3   5       63.49       70.01      2.05 o
  -1   3   5      121.24      129.26      2.77 o
   0   3   5     1680.28     1729.56     21.73 o
   1   3   5      349.61      304.89      3.78 o
   2   3   5      520.65      502.35      5.51 o
   3   3   5      801.78      772.11      9.33 o
   4   3   5      382.87      352.15      4.84 o
   5   3   5       91.95       91.44      2.43 o
   6   3   5      380.73      382.97      6.01 o
   7   3   5       76.18       78.48      3.26 o
   8   3   5        3.41       -0.01      2.88 o
   9   3   5       12.09        5.82      4.75 o
  10   3   5        3.36        7.81      4.74 o
  11   3   5        8.79       10.14      7.04 o
  -8   4   5        9.07        5.00      9.71 o
  -7   4   5       48.79       51.17      6.87 o
  -6   4   5       37.90       40.48      7.55 o
  -5   4   5      193.00      218.76      9.09 o
  -4   4   5       25.78       23.62      3.00 o
  -3   4   5       50.48       48.63      2.54 o
  -2   4   5      304.10      292.79      4.51 o
  -1   4   5       44.22       43.19      1.36 o
   0   4   5       11.26       10.61      0.85 o
   1   4   5     1233.13     1362.65     17.87 o
   2   4   5      129.20      120.89      3.02 o
   3   4   5      717.87      718.48      8.76 o
   4   4   5      415.25      403.91      5.43 o
   5   4   5      765.55      773.36     11.42 o
   6   4   5      629.89      616.87      8.71 o
   7   4   5      364.94      363.12      8.87 o
   8   4   5        5.95       11.02      3.29 o
   9   4   5       56.32       56.65      5.00 o
  10   4   5        0.27       -7.16      7.16 o
  11   4   5        0.90        7.18      7.63 o
  -7   5   5        0.40       -4.97      8.56 o
  -6   5   5        3.34        8.89      5.15 o
  -5   5   5      408.15      409.49     13.43 o
  -4   5   5       25.11       21.25      3.39 o
  -3   5   5      271.23      272.69      4.96 o
  -2   5   5      248.82      245.79      4.39 o
  -1   5   5      191.56      199.57      3.41 o
   0   5   5       89.32       83.95      2.34 o
   1   5   5      266.69      279.75      4.22 o
   2   5   5      341.44      381.26      4.85 o
   3   5   5      851.74      858.92     11.06 o
   4   5   5       11.12       14.20      1.33 o
   5   5   5      315.35      307.53      4.64 o
   6   5   5      643.26      618.10      9.51 o
   7   5   5       80.55       85.77      6.75 o
   8   5   5       16.04       24.58      3.29 o
   9   5   5       58.58       65.91      6.79 o
  10   5   5        2.59        4.86      6.43 o
  11   5   5        0.84       -0.21      7.09 o
  -7   6   5        5.82       12.43      9.46 o
  -6   6   5        0.54       -7.49      7.49 o
  -5   6   5       33.76       24.81      7.52 o
  -4   6   5       89.80       88.96      5.97 o
  -3   6   5      164.34      174.44      9.15 o
  -2   6   5     1146.34     1126.16     17.65 o
  -1   6   5      455.65      479.24      7.48 o
   0   6   5      978.72      923.51     23.73 o
   1   6   5        9.00        8.76      1.49 o
   2   6   5      162.07      174.32      3.11 o
   3   6   5       69.95       67.45      2.38 o
   4   6   5       40.52       37.01      2.42 o
   5   6   5        0.20        3.21      1.88 o
   6   6   5       75.19       77.34      3.84 o
   7   6   5      121.26      123.49      5.88 o
   8   6   5        7.20        0.23      4.27 o
   9   6   5        4.29       -0.33      6.28 o
  10   6   5        3.81       -3.52      6.98 o
  -6   7   5        1.65        7.58      8.84 o
  -5   7   5        9.16       -1.43      7.66 o
  -4   7   5       22.69       24.34      7.44 o
  -3   7   5       33.22       39.07      6.88 o
  -2   7   5       17.47       15.39      4.35 o
  -1   7   5        2.77        5.97      2.48 o
   0   7   5      305.76      274.85      7.15 o
   1   7   5      376.91      381.27      8.15 o
   2   7   5      225.65      231.43      5.15 o
   3   7   5      104.71      105.17      3.81 o
   4   7   5       37.60       48.23      3.61 o
   5   7   5       85.90       95.99      6.22 o
   6   7   5        4.93       -0.29      3.50 o
   7   7   5       72.83       82.58      9.47 o
   8   7   5       37.18       44.01      6.63 o
   9   7   5        0.11       -0.61      6.64 o
  10   7   5        2.32       -1.43      6.96 o
  -5   8   5        1.06       10.55      8.51 o
  -4   8   5        0.26       10.33      8.11 o
  -3   8   5        6.58        8.98      6.74 o
  -2   8   5        3.14       -5.73      5.73 o
  -1   8   5       83.97       79.11     15.48 o
   0   8   5      156.72      153.44      6.94 o
   1   8   5        4.53        4.85      3.54 o
   2   8   5      390.07      373.56      8.19 o
   3   8   5       56.77       67.48      4.10 o
   4   8   5       56.09       70.68      4.28 o
   5   8   5       12.41       12.62      3.63 o
   6   8   5      100.98       88.97      5.27 o
   7   8   5        3.50       -0.31      4.35 o
   8   8   5       19.71       17.06      9.23 o
   9   8   5       22.61       11.68      9.71 o
  -4   9   5        2.49        6.12      8.81 o
  -3   9   5        2.07        7.30      7.30 o
  -2   9   5       13.30        6.54      7.21 o
  -1   9   5       20.84       14.03      6.34 o
   0   9   5       42.18       32.57      4.40 o
   1   9   5       47.63       35.74      4.53 o
   2   9   5       15.07       16.48      3.56 o
   3   9   5       39.08       48.40      4.89 o
   4   9   5       23.47       25.42      4.89 o
   5   9   5       55.16       59.46      5.79 o
   6   9   5      244.59      249.30     10.70 o
   7   9   5       48.75       65.31      7.08 o
   8   9   5        0.53        0.48      6.20 o
   9   9   5        4.18        1.18      9.66 o
  -3  10   5       38.49       38.57      9.40 o
  -2  10   5        2.68        3.42      8.39 o
  -1  10   5        1.56        9.80      7.33 o
   0  10   5       40.60       43.62      7.92 o
   1  10   5        4.46        1.23      4.02 o
   2  10   5       46.61       37.89      4.08 o
   3  10   5       12.96       16.81      4.55 o
   4  10   5       19.81       11.67      4.94 o
   5  10   5        3.07        2.26      5.82 o
   6  10   5       14.51       18.63      5.98 o
   7  10   5        1.65       -0.01      6.12 o
   8  10   5        9.30       11.43      6.77 o
  -1  11   5        1.09       10.36      8.25 o
   0  11   5        0.94       -7.41      7.41 o
   1  11   5        4.00        3.94      5.59 o
   2  11   5       24.09       21.33      8.25 o
   3  11   5        0.05       -8.08      8.08 o
   4  11   5       37.12       45.19      9.68 o
   5  11   5       10.81        8.93      5.60 o
   6  11   5       13.60        4.26      8.98 o
  -5 -10   6       29.81       35.76      8.28 o
  -4 -10   6       16.66        6.74      6.37 o
  -3 -10   6       16.39       15.67      5.85 o
  -2 -10   6       43.66       49.87      3.47 o
  -7  -9   6       14.53       24.39      9.63 o
  -6  -9   6        0.42       -2.78      7.72 o
  -5  -9   6       12.93       12.60      7.27 o
  -4  -9   6        1.17        7.10      6.15 o
  -3  -9   6        0.05       -0.30      3.40 o
  -2  -9   6       13.81       10.79      2.82 o
  -1  -9   6        0.63        4.04     10.16 o
   0  -9   6        0.84        3.37     10.02 o
   1  -9   6        3.73        7.10      9.71 o
   3  -9   6        0.46       -0.20      2.84 o
   4  -9   6        2.15        6.33      4.03 o
  -8  -8   6       10.78       11.62      6.38 o
  -7  -8   6       10.01       13.55      5.31 o
  -6  -8   6       15.38       20.32      7.80 o
  -5  -8   6       43.20       44.56      6.41 o
  -4  -8   6      222.67      212.34      7.18 o
  -3  -8   6       49.00       60.38      3.93 o
  -2  -8   6        0.40        0.24      2.54 o
  -1  -8   6       28.35       30.02      5.20 o
   0  -8   6        0.13        0.21      6.61 o
   1  -8   6        9.07        8.19      4.69 o
   2  -8   6        7.98       10.91      3.44 o
   3  -8   6       69.27       66.39      2.91 o
   4  -8   6       39.03       40.75      4.19 o
   5  -8   6        0.05        4.60      6.60 o
  -8  -7   6        3.12       10.80      6.19 o
  -7  -7   6       83.14       81.96     12.63 o
  -6  -7   6       14.88       17.54      4.22 o
  -5  -7   6      175.44      185.42      8.88 o
  -4  -7   6       79.57       91.43      4.62 o
  -3  -7   6      148.90      155.99      8.57 o
  -2  -7   6      262.49      254.47     10.50 o
  -1  -7   6       40.14       38.36      2.49 o
   0  -7   6       17.12       18.09      4.31 o
   1  -7   6        0.83        0.60      4.07 o
   2  -7   6        9.92       11.14      1.71 o
   3  -7   6        6.52        4.09      2.05 o
   4  -7   6       38.11       36.93      2.99 o
   5  -7   6        4.15        0.60      4.20 o
   6  -7   6        2.56       -2.84      6.55 o
  -9  -6   6       11.24       17.29     10.08 o
  -8  -6   6        8.87        5.08      6.00 o
  -7  -6   6       43.58       45.10      5.21 o
  -6  -6   6       19.40       26.41      4.30 o
  -5  -6   6       53.26       51.35      4.07 o
  -4  -6   6       86.10       91.49      3.55 o
  -3  -6   6      181.29      167.63      5.53 o
  -2  -6   6        3.64        5.32      2.25 o
  -1  -6   6      236.36      233.35      6.12 o
   0  -6   6      139.94      145.54      6.38 o
   1  -6   6       83.02       91.02      5.39 o
   2  -6   6       63.28       59.52      4.22 o
   3  -6   6        8.66       12.66      1.78 o
   4  -6   6        1.04        3.60      2.40 o
   5  -6   6       10.32        9.49      2.92 o
   6  -6   6       11.68        5.48      8.56 o
   7  -6   6        2.66       -2.42      6.74 o
  -9  -5   6        1.70       -6.37      9.07 o
  -8  -5   6       85.90       94.11      7.14 o
  -7  -5   6        1.13       -4.23      4.23 o
  -6  -5   6        1.68       -1.46      3.81 o
  -5  -5   6       86.40       90.90      4.83 o
  -4  -5   6        2.45        2.26      2.26 o
  -3  -5   6      146.26      129.05      3.89 o
  -2  -5   6      387.33      381.94      8.68 o
  -1  -5   6       56.92       53.73      2.44 o
   0  -5   6      265.31      267.11      7.14 o
   1  -5   6       94.89       85.27      2.54 o
   2  -5   6       28.66       33.42      1.57 o
   3  -5   6      296.18      289.77      7.13 o
   4  -5   6      739.41      704.06     23.15 o
   5  -5   6       43.79       44.82      2.98 o
   6  -5   6       66.58       76.42     12.63 o
   7  -5   6        0.32       -0.43      4.45 o
   8  -5   6        1.98       -0.46      5.11 o
  -9  -4   6       27.42       30.15      7.35 o
  -8  -4   6       61.52       59.01      9.85 o
  -7  -4   6       21.34       32.80      4.63 o
  -6  -4   6       11.73       13.63      3.81 o
  -5  -4   6      352.60      356.13     11.81 o
  -4  -4   6        4.45        6.95      1.98 o
  -3  -4   6       84.52       84.27      2.93 o
  -2  -4   6       94.42      113.70     13.24 o
  -1  -4   6        7.26       10.40      1.79 o
   0  -4   6      333.19      325.14      8.68 o
   1  -4   6      182.77      190.21      9.00 o
   2  -4   6      210.08      204.90      8.94 o
   3  -4   6      613.42      614.73      8.72 o
   4  -4   6      218.84      226.17      7.50 o
   5  -4   6       84.69       84.99      4.70 o
   6  -4   6       14.98       17.72      7.20 o
   7  -4   6        7.03        4.21      4.42 o
   8  -4   6        0.20        5.31      4.32 o
   9  -4   6        5.60        1.70      6.02 o
 -10  -3   6        5.70        8.25      9.74 o
  -9  -3   6        1.80       -0.37      6.47 o
  -8  -3   6      161.69      164.87     10.54 o
  -7  -3   6      166.60      175.91      6.93 o
  -6  -3   6       66.25       69.42      4.40 o
  -5  -3   6     1827.63     1772.56     48.65 o
  -4  -3   6      461.95      456.78      9.12 o
  -3  -3   6      700.34      714.97     11.68 o
  -2  -3   6      439.94      465.77      7.04 o
  -1  -3   6      940.96      968.19     14.62 o
   0  -3   6      181.49      188.28      3.12 o
   1  -3   6       56.90       73.90      1.85 o
   2  -3   6      104.73      107.15      4.16 o
   3  -3   6      995.05     1009.26     14.74 o
   4  -3   6      227.60      225.62      6.32 o
   5  -3   6       67.86       62.31      3.59 o
   6  -3   6        1.15        1.43      3.04 o
   7  -3   6       32.39       33.31      4.25 o
   8  -3   6        0.24       -2.75      3.89 o
   9  -3   6       33.54       28.19      4.97 o
 -10  -2   6        0.08       -0.90      9.66 o
  -9  -2   6        1.26       -4.07      8.17 o
  -8  -2   6       18.62        2.83      5.75 o
  -7  -2   6        1.58       -1.20      3.70 o
  -6  -2   6      477.52      478.33     11.84 o
  -5  -2   6      301.79      276.31      7.75 o
  -4  -2   6      363.28      350.95      7.39 o
  -3  -2   6     1426.60     1407.49     18.45 o
  -2  -2   6     1089.15     1141.03     15.84 o
  -1  -2   6      956.84     1001.34     12.98 o
   0  -2   6      455.90      391.75      5.44 o
   1  -2   6      242.25      225.46      4.05 o
   2  -2   6        7.65        9.06      0.88 o
   3  -2   6      315.40      346.53      4.60 o
   4  -2   6      141.30      142.72      8.32 o
   5  -2   6       53.06       57.75      3.43 o
   6  -2   6       29.29       30.78      2.53 o
   7  -2   6       27.24       27.54      3.63 o
   8  -2   6       21.04       22.14      4.01 o
   9  -2   6        1.52       -3.96      4.28 o
  10  -2   6        4.98        6.01      9.43 o
 -10  -1   6       18.15       11.12     11.28 o
  -9  -1   6        4.21        1.54      9.52 o
  -8  -1   6        1.19       -1.75      7.65 o
  -7  -1   6       11.81       10.28      4.84 o
  -6  -1   6       10.19        8.56      3.32 o
  -5  -1   6      305.02      307.40      9.07 o
  -4  -1   6      188.95      181.50      7.20 o
  -3  -1   6      388.69      359.91      9.52 o
  -2  -1   6     2925.81     3153.60     36.97 o
  -1  -1   6     1937.25     1853.57     21.86 o
   0  -1   6      131.54      129.49      2.21 o
   1  -1   6     1432.04     1357.22     16.10 o
   2  -1   6      170.23      154.57      2.43 o
   3  -1   6       42.36       37.22      1.26 o
   4  -1   6      287.81      275.63      4.05 o
   5  -1   6       12.11       12.86      1.55 o
   6  -1   6       91.75       91.03      3.17 o
   7  -1   6        0.62       -1.21      2.34 o
   8  -1   6       18.90       20.01      3.40 o
   9  -1   6       12.18       21.85      4.57 o
  10  -1   6        6.13        2.36      5.44 o
  -9   0   6       15.96       15.92     10.22 o
  -8   0   6       67.98       56.93     10.13 o
  -7   0   6       71.33       56.53      8.14 o
  -6   0   6        0.97        0.33      3.50 o
  -5   0   6       35.15       35.81      4.36 o
  -4   0   6       21.87       18.27      1.63 o
  -3   0   6      844.17      882.24     12.89 o
  -2   0   6      199.55      208.05      3.55 o
  -1   0   6     3395.25     3510.31     44.05 o
   0   0   6     3161.29     3194.99     40.56 o
   1   0   6      826.55      781.76      8.93 o
   2   0   6     1578.32     1568.47     16.51 o
   3   0   6     5684.80     5982.13     64.60 o
   4   0   6      324.00      330.19      4.38 o
   5   0   6      250.54      233.86      4.01 o
   6   0   6       37.54       33.03      2.44 o
   7   0   6       33.19       29.85      3.11 o
   8   0   6       14.96       13.58      5.43 o
   9   0   6        4.33        1.33      5.78 o
  10   0   6        0.13       -2.03      4.99 o
  -9   1   6       12.62       12.43     10.50 o
  -8   1   6       95.24       98.19     11.00 o
  -7   1   6       51.39       65.88      8.76 o
  -6   1   6      492.74      428.51     19.48 o
  -5   1   6       44.28       37.72      3.18 o
  -4   1   6      201.12      198.40      6.17 o
  -3   1   6       77.86       80.93      2.64 o
  -2   1   6      208.29      235.05      4.23 o
  -1   1   6      271.02      280.68      4.69 o
   0   1   6      309.18      368.50      5.32 o
   1   1   6      612.98      609.76      6.73 o
   2   1   6      552.06      554.97      6.55 o
   3   1   6      269.83      254.96      3.61 o
   4   1   6     2709.87     2708.02     31.22 o
   5   1   6      159.68      164.86      3.10 o
   6   1   6     1182.86     1119.94     17.39 o
   7   1   6        2.65       -1.50      2.24 o
   8   1   6      112.42      108.15      4.08 o
   9   1   6        5.64        3.04      4.05 o
  10   1   6        0.04       -4.86      4.86 o
  -9   2   6       14.78       14.09     11.03 o
  -8   2   6       69.70       83.09     11.54 o
  -7   2   6       35.79       45.22      8.53 o
  -6   2   6      274.03      289.37     10.70 o
  -5   2   6      369.44      373.04     11.99 o
  -4   2   6      127.32      120.43      3.68 o
  -3   2   6      999.54      937.37     13.52 o
  -2   2   6     1655.86     1627.31     24.75 o
  -1   2   6      705.21      828.41     12.00 o
   0   2   6      210.85      219.46      3.97 o
   1   2   6      185.74      199.40      2.91 o
   2   2   6      399.55      400.00      5.61 o
   3   2   6      863.00      923.55     10.43 o
   4   2   6      103.59      105.27      2.27 o
   5   2   6      336.22      330.53      4.84 o
   6   2   6      400.03      406.91      6.74 o
   7   2   6       35.10       34.29      2.66 o
   8   2   6       56.81       50.22      3.85 o
   9   2   6       40.09       32.15      4.52 o
  10   2   6        1.03        2.00      5.83 o
  11   2   6        0.81       -4.85      5.44 o
  -9   3   6        0.40       -4.04     10.95 o
  -8   3   6        0.36       -2.11      9.26 o
  -7   3   6       51.63       60.18      9.96 o
  -6   3   6      122.68      125.98      7.37 o
  -5   3   6      158.74      170.76     15.17 o
  -4   3   6       26.72       28.37      2.76 o
  -3   3   6      879.17      899.62     13.71 o
  -2   3   6      183.17      170.09      3.58 o
  -1   3   6     1492.00     1520.09     23.17 o
   0   3   6     1289.44     1421.81     19.32 o
   1   3   6     2033.51     2052.94     25.41 o
   2   3   6       26.60       28.43      1.22 o
   3   3   6      105.21       89.40      1.96 o
   4   3   6       37.67       38.00      1.60 o
   5   3   6       32.51       35.18      1.74 o
   6   3   6      376.29      370.84      7.38 o
   7   3   6       58.69       64.46      3.23 o
   8   3   6      145.86      138.73      5.03 o
   9   3   6       41.78       44.72      4.78 o
  10   3   6       18.32       22.25      5.28 o
  11   3   6        5.88        9.13      5.86 o
  -8   4   6        9.55        8.31     10.08 o
  -7   4   6       22.55        9.07      8.06 o
  -6   4   6       27.34       36.53      6.55 o
  -5   4   6        3.42       11.59      4.40 o
  -4   4   6        2.67        3.56      2.82 o
  -3   4   6     1352.82     1268.57     19.83 o
  -2   4   6     1648.37     1647.98     25.12 o
  -1   4   6      448.09      412.59      6.34 o
   0   4   6     2299.50     2273.17     30.41 o
   1   4   6      860.30      840.09     10.84 o
   2   4   6      784.27      807.45      9.82 o
   3   4   6      142.80      124.66      2.91 o
   4   4   6      433.56      417.61      5.62 o
   5   4   6       46.40       49.29      2.01 o
   6   4   6       39.07       36.97      2.27 o
   7   4   6       12.91        6.53      3.37 o
   8   4   6        1.66       -0.68      3.23 o
   9   4   6       26.23       22.41      4.48 o
  10   4   6        9.96        9.26      4.97 o
  11   4   6        3.16        5.37      7.37 o
  -6   5   6        4.98        7.58      5.69 o
  -5   5   6        9.13        5.21     10.51 o
  -4   5   6        3.94        5.42      3.94 o
  -3   5   6        7.40        7.28      1.95 o
  -2   5   6      225.54      209.90      4.06 o
  -1   5   6     1129.03     1153.86     14.76 o
   0   5   6      119.06      114.97      3.39 o
   1   5   6     1465.25     1418.54     21.12 o
   2   5   6       65.34       53.91      2.25 o
   3   5   6     1312.33     1226.94     14.57 o
   4   5   6      281.50      289.60      4.31 o
   5   5   6      217.85      232.41      4.51 o
   6   5   6       15.46       19.04      2.16 o
   7   5   6        1.91        1.84      2.60 o
   8   5   6       16.13       12.22      3.44 o
   9   5   6        1.20       -2.16      5.58 o
  10   5   6       17.71       18.49      7.44 o
  -6   6   6       13.85       -1.26      8.17 o
  -5   6   6       70.67       65.88      9.04 o
  -4   6   6        0.88        1.40      4.73 o
  -3   6   6       14.64        8.34      3.31 o
  -2   6   6       36.15       29.57      2.30 o
  -1   6   6        0.60       -0.11      1.84 o
   0   6   6       61.13       59.13      2.41 o
   1   6   6       60.12       60.51      2.38 o
   2   6   6      477.62      446.40      7.71 o
   3   6   6      234.24      227.95      4.84 o
   4   6   6       37.73       33.69      1.99 o
   5   6   6      177.97      178.51      4.41 o
   6   6   6        7.27        9.94      2.13 o
   7   6   6      173.07      188.32      6.07 o
   8   6   6       83.76       97.55      7.66 o
   9   6   6       44.88       48.54     10.22 o
  10   6   6        0.24       15.52     10.29 o
  -6   7   6       31.13       32.20      9.82 o
  -5   7   6        2.73        8.84      8.36 o
  -4   7   6       21.98       23.66      7.75 o
  -3   7   6       15.50       30.96      6.96 o
  -2   7   6       54.88       57.86      4.06 o
  -1   7   6      149.75      134.81      6.36 o
   0   7   6      152.46      144.86      5.57 o
   1   7   6       33.40       29.46      2.74 o
   2   7   6       15.27       17.75      2.48 o
   3   7   6       62.85       57.20      3.65 o
   4   7   6      107.11      102.52      4.75 o
   5   7   6      271.65      267.66     10.83 o
   6   7   6      208.88      203.45     10.86 o
   7   7   6        3.55        5.86      4.31 o
   8   7   6      132.48      132.38      8.55 o
   9   7   6       35.62       29.48      7.27 o
  10   7   6        0.95       -0.50      8.03 o
  -5   8   6        0.38       -3.40      8.56 o
  -4   8   6        1.80       -1.82      8.28 o
  -3   8   6       46.74       64.00      8.76 o
  -2   8   6      113.41      111.83      6.55 o
  -1   8   6      150.31      170.57      7.80 o
   0   8   6      282.00      253.94      9.22 o
   1   8   6        2.49        5.68      3.14 o
   2   8   6        4.99        6.44      2.79 o
   3   8   6       40.79       48.47      3.79 o
   4   8   6        0.65       -3.23      3.23 o
   5   8   6        4.05        8.23      3.82 o
   6   8   6      159.80      153.82      6.54 o
   7   8   6        3.60       -1.20      5.86 o
   8   8   6      116.39      106.72      9.89 o
   9   8   6        6.54        8.09      6.67 o
  -4   9   6       12.25       12.63      9.60 o
  -3   9   6       15.50       11.45      8.17 o
  -2   9   6       38.97       36.52      8.42 o
  -1   9   6        5.14        4.00      4.48 o
   0   9   6       48.77       48.97      5.12 o
   1   9   6       10.36        9.84      4.30 o
   2   9   6       73.87       84.35      4.87 o
   3   9   6       93.40      118.31      6.75 o
   4   9   6        2.69        1.50      8.76 o
   5   9   6        0.23       -4.28      4.73 o
   6   9   6        2.13       -0.01      5.70 o
   7   9   6        5.59       14.68      6.06 o
   8   9   6        3.40        5.64      9.54 o
   9   9   6        5.93       -1.94     10.08 o
  -3  10   6        6.45        2.11      9.21 o
  -2  10   6        8.36       13.67      8.79 o
  -1  10   6       49.36       39.33      8.08 o
   0  10   6       20.53       21.57      4.84 o
   1  10   6        8.60        9.83      4.71 o
   2  10   6       64.87       64.10      4.67 o
   3  10   6       61.58       59.64      5.97 o
   4  10   6       25.18       34.17      5.71 o
   5  10   6       16.56       16.57      5.58 o
   6  10   6       10.27       -3.31      5.68 o
   7  10   6        1.28       -3.06     10.71 o
   8  10   6        3.21       -4.35      8.95 o
  -1  11   6        0.45       -3.96      8.62 o
   0  11   6        0.36        1.52      8.14 o
   1  11   6       10.54       14.31      7.24 o
   2  11   6        5.72        1.63      8.28 o
   3  11   6       25.86       21.11      9.40 o
   4  11   6       12.92       14.89      6.03 o
   5  11   6        0.81       -2.09      5.83 o
   6  11   6       34.47       37.75      6.78 o
  -4 -10   7        4.38        0.31      6.68 o
  -3 -10   7        0.49       -1.58      3.74 o
  -2 -10   7        6.05       -2.05      3.96 o
  -6  -9   7       26.12       48.76      9.68 o
  -5  -9   7        0.29        8.95      7.35 o
  -4  -9   7      225.47      222.00     12.29 o
  -3  -9   7        3.78        0.25      3.97 o
  -2  -9   7       51.66       52.34      4.15 o
  -1  -9   7        3.98        9.82     10.47 o
   0  -9   7        0.34       -0.45     10.13 o
  -7  -8   7        1.43        2.92      9.12 o
  -6  -8   7        0.65        5.73      7.66 o
  -5  -8   7       19.75       19.90      6.99 o
  -4  -8   7        8.81        1.75      5.16 o
  -3  -8   7        0.53       -1.35      3.34 o
  -2  -8   7        0.76        1.32      3.28 o
  -1  -8   7       25.76       23.36      2.17 o
   0  -8   7       47.38       49.92      5.88 o
   1  -8   7      116.29      128.90      7.29 o
   2  -8   7       13.02       17.39      5.31 o
   3  -8   7        5.39        4.68      2.19 o
   4  -8   7        4.81        1.98      2.73 o
   5  -8   7        0.59        1.92      3.93 o
  -8  -7   7       16.55       16.24      6.64 o
  -7  -7   7       17.99       22.64     14.25 o
  -6  -7   7       53.80       67.68      5.63 o
  -5  -7   7       13.66       11.15      3.49 o
  -4  -7   7       17.69       10.24      3.66 o
  -3  -7   7        0.01       -1.70      2.96 o
  -2  -7   7       11.51       11.96      2.69 o
  -1  -7   7       15.19        9.18      1.98 o
   0  -7   7        6.73       13.29      4.97 o
   1  -7   7       57.33       61.77      5.47 o
   2  -7   7        9.76       10.69      1.57 o
   3  -7   7        8.59       11.15      2.40 o
   4  -7   7       13.20        8.51      2.62 o
   5  -7   7        1.88        1.96      4.34 o
   6  -7   7       20.75       21.55      4.60 o
  -8  -6   7       66.60       67.49      7.36 o
  -7  -6   7        2.75        8.30      4.71 o
  -6  -6   7       12.53       14.23      4.34 o
  -5  -6   7      153.29      159.19      6.39 o
  -4  -6   7       59.70       69.67      3.35 o
  -3  -6   7       52.34       50.15      3.54 o
  -2  -6   7      315.80      296.62      7.48 o
  -1  -6   7       47.38       44.21      4.22 o
   0  -6   7       59.77       54.53      5.57 o
   1  -6   7       17.39       18.24      3.30 o
   2  -6   7        0.34       -0.72      1.45 o
   3  -6   7      156.20      148.58      6.78 o
   4  -6   7      165.82      161.94      7.96 o
   5  -6   7        8.90       12.29      3.74 o
   6  -6   7       93.46       95.46     32.20 o
   7  -6   7        9.45        8.14      4.66 o
  -9  -5   7       28.50       36.69     10.44 o
  -8  -5   7        5.36        9.57      6.96 o
  -7  -5   7       18.04       25.44      7.73 o
  -6  -5   7      119.24      121.29      5.95 o
  -5  -5   7      317.97      317.50      9.02 o
  -4  -5   7      260.56      283.30     13.08 o
  -3  -5   7      568.09      546.11     10.43 o
  -2  -5   7      200.89      189.27      5.49 o
  -1  -5   7      187.96      188.90      6.06 o
   0  -5   7       37.55       41.27      4.75 o
   1  -5   7       51.39       51.43      4.67 o
   2  -5   7       50.26       45.27      2.81 o
   3  -5   7       53.76       55.10      2.24 o
   4  -5   7      112.70      102.44      7.98 o
   5  -5   7        0.62        0.88      4.52 o
   6  -5   7        2.52       -2.09      6.14 o
   7  -5   7        0.55       -1.10      4.48 o
   8  -5   7        7.54       10.70      5.23 o
  -9  -4   7       18.69        5.00      8.79 o
  -8  -4   7        0.69        3.53      6.30 o
  -7  -4   7        3.07        0.66      4.37 o
  -6  -4   7       24.46       25.72      4.17 o
  -5  -4   7      396.02      387.17     11.68 o
  -4  -4   7      338.25      332.41      7.35 o
  -3  -4   7      725.75      721.21     13.55 o
  -2  -4   7      772.78      755.26     11.92 o
  -1  -4   7      193.69      191.25     12.24 o
   0  -4   7     1028.51     1070.90     17.92 o
   1  -4   7      465.93      466.88      7.59 o
   2  -4   7      284.95      288.48      4.61 o
   3  -4   7      122.16      117.75      6.27 o
   4  -4   7        4.69        1.78      2.60 o
   5  -4   7       19.95       24.28      2.20 o
   6  -4   7        0.56        2.84      6.45 o
   7  -4   7        1.49       -1.49      3.45 o
   8  -4   7        3.74        8.02      4.13 o
  -9  -3   7       16.38       18.57      8.98 o
  -8  -3   7       33.90       42.51      6.80 o
  -7  -3   7       11.09       14.54      5.37 o
  -6  -3   7        0.43       -3.07      3.83 o
  -5  -3   7        2.72       -1.07      3.20 o
  -4  -3   7      502.37      502.01      9.99 o
  -3  -3   7       65.19       66.63      2.33 o
  -2  -3   7      277.22      242.62      4.36 o
  -1  -3   7      175.41      185.71      5.71 o
   0  -3   7      682.66      644.64      9.20 o
   1  -3   7      293.86      294.01      4.27 o
   2  -3   7       14.90       21.52      1.56 o
   3  -3   7      405.97      403.68      7.59 o
   4  -3   7        4.83        5.38      1.17 o
   5  -3   7      375.04      355.63      9.51 o
   6  -3   7       29.03       34.00      3.08 o
   7  -3   7        2.64       -1.20      3.33 o
   8  -3   7        0.29        2.71      3.95 o
   9  -3   7        0.18       -0.96      4.46 o
  -9  -2   7       44.31       32.33      7.31 o
  -8  -2   7       65.34       70.23      7.38 o
  -7  -2   7       42.35       39.71      5.75 o
  -6  -2   7       10.05        9.91      3.45 o
  -5  -2   7      567.97      524.35     13.17 o
  -4  -2   7      248.71      240.66      7.00 o
  -3  -2   7       93.00       95.41      3.54 o
  -2  -2   7      167.91      179.30      3.89 o
  -1  -2   7      239.12      231.54      4.02 o
   0  -2   7      550.50      555.63      7.55 o
   1  -2   7      924.14      875.94     10.69 o
   2  -2   7      396.78      407.57      5.25 o
   3  -2   7      815.71      820.41     10.55 o
   4  -2   7      263.20      261.09     13.00 o
   5  -2   7      146.26      159.93      3.70 o
   6  -2   7      324.90      317.35      7.67 o
   7  -2   7        0.34        0.01      3.25 o
   8  -2   7        3.45        7.61      4.44 o
   9  -2   7        3.86       -2.70      4.48 o
  -9  -1   7       51.18       57.88     10.75 o
  -8  -1   7       85.56       93.39     11.28 o
  -7  -1   7       56.11       53.26      6.22 o
  -6  -1   7      385.79      364.41     11.71 o
  -5  -1   7      279.27      285.13      8.11 o
  -4  -1   7      308.58      305.64      5.59 o
  -3  -1   7      371.76      366.94      6.62 o
  -2  -1   7      687.17      734.34      9.86 o
  -1  -1   7      223.72      231.67      3.55 o
   0  -1   7       11.23       19.71      2.09 o
   1  -1   7        7.36        3.49      1.29 o
   2  -1   7       49.03       46.07      2.04 o
   3  -1   7     1787.41     1835.63     24.45 o
   4  -1   7        4.66        6.24      2.63 o
   5  -1   7      957.87      963.95     13.45 o
   6  -1   7       57.19       66.85      4.68 o
   7  -1   7       71.84       73.51      3.41 o
   8  -1   7        4.09       -0.35      3.16 o
   9  -1   7       19.44       23.23      4.64 o
  10  -1   7        5.31       -0.43      6.20 o
  -9   0   7       13.39       13.28     10.33 o
  -8   0   7       30.45       37.78      9.77 o
  -7   0   7        3.43        2.84      6.91 o
  -6   0   7      245.23      228.85     13.28 o
  -5   0   7     1113.89     1096.72     32.34 o
  -4   0   7      449.96      442.31      7.91 o
  -3   0   7     1923.46     1912.59     26.76 o
  -2   0   7      523.40      475.43      8.29 o
  -1   0   7      274.78      227.50      4.47 o
   0   0   7     1451.66     1562.57     19.00 o
   1   0   7       19.71       18.65      1.18 o
   2   0   7      100.10       93.27      1.84 o
   3   0   7      231.04      242.84      3.22 o
   4   0   7       58.44       61.41      1.76 o
   5   0   7        1.73        2.89      1.48 o
   6   0   7      414.68      416.93      7.73 o
   7   0   7       29.63       17.90      2.67 o
   8   0   7       58.40       52.22      3.85 o
   9   0   7        0.71        0.55      4.16 o
  10   0   7        0.75        1.58      7.62 o
  -9   1   7        0.45        4.32     10.53 o
  -8   1   7        0.18       -7.10      8.17 o
  -7   1   7       15.00       17.66      7.55 o
  -6   1   7       84.27       97.43      8.87 o
  -5   1   7       50.23       56.63      6.51 o
  -4   1   7      509.15      506.82      9.08 o
  -3   1   7      416.66      416.23      8.41 o
  -2   1   7     1103.55     1085.49     16.94 o
  -1   1   7      538.39      503.64      7.70 o
   0   1   7     4878.49     4974.20     67.71 o
   1   1   7       56.38       41.68      1.14 o
   2   1   7     1414.22     1393.93     16.48 o
   3   1   7       12.24        9.52      0.93 o
   4   1   7        7.26        9.08      1.28 o
   5   1   7        5.04        5.83      1.56 o
   6   1   7       20.64       19.07      2.46 o
   7   1   7       19.78       19.11      2.72 o
   8   1   7       56.28       61.28      3.99 o
   9   1   7        9.69       14.11      4.39 o
  10   1   7       18.36       18.55      5.22 o
  -9   2   7        1.20       -9.49      9.49 o
  -8   2   7       26.41       28.57     10.11 o
  -7   2   7        8.62        6.85      7.69 o
  -6   2   7        4.88       -1.01      6.09 o
  -5   2   7       28.37       27.37      4.38 o
  -4   2   7        1.47        2.69      2.03 o
  -3   2   7      646.82      690.30     11.45 o
  -2   2   7       13.77       11.61      1.85 o
  -1   2   7     1878.32     1859.06     31.74 o
   0   2   7     3015.84     3228.94     40.19 o
   1   2   7     3293.64     3439.77     42.19 o
   2   2   7      666.58      677.00      8.93 o
   3   2   7      554.88      546.23      6.93 o
   4   2   7      722.04      728.35      8.56 o
   5   2   7        7.84        4.87      1.43 o
   6   2   7      534.22      497.04      8.79 o
   7   2   7        0.55       -1.73      2.32 o
   8   2   7        8.97        8.47      3.47 o
   9   2   7        5.83        0.82      4.41 o
  10   2   7        2.43        0.03      6.14 o
  -8   3   7        5.19       -9.57      9.57 o
  -7   3   7       39.17       40.11      9.60 o
  -6   3   7       92.43       83.17      9.71 o
  -5   3   7       90.04       92.89      6.08 o
  -4   3   7       20.82       25.74      5.31 o
  -3   3   7        4.86        5.04      1.69 o
  -2   3   7      496.63      503.06      9.84 o
  -1   3   7      174.46      164.97      3.90 o
   0   3   7     1528.28     1559.39     21.22 o
   1   3   7        9.24        7.75      1.09 o
   2   3   7     3165.75     3112.25     35.78 o
   3   3   7      518.10      513.15      7.14 o
   4   3   7      316.76      308.97      4.80 o
   5   3   7      733.30      724.48      9.85 o
   6   3   7       66.82       74.45      2.79 o
   7   3   7       40.15       42.05      3.32 o
   8   3   7       14.58        8.41      3.20 o
   9   3   7        0.28       -2.22      4.43 o
  10   3   7        2.83       -4.61      4.61 o
  -8   4   7       46.92       41.91     11.79 o
  -7   4   7       37.75       42.50      9.26 o
  -6   4   7       63.26       73.54      9.82 o
  -5   4   7      238.91      236.36     17.49 o
  -4   4   7      142.96      132.17      4.78 o
  -3   4   7      808.57      760.21     14.19 o
  -2   4   7        3.45        4.88      1.62 o
  -1   4   7       73.75       74.92      2.10 o
   0   4   7       12.95       16.48      1.53 o
   1   4   7      730.01      781.69     10.26 o
   2   4   7       18.06       18.27      1.21 o
   3   4   7      582.59      571.91      7.27 o
   4   4   7       76.00       74.96      2.17 o
   5   4   7       85.47       87.06      2.47 o
   6   4   7      627.69      605.75      8.70 o
   7   4   7       12.21       17.92      3.99 o
   8   4   7       71.27       78.84      4.32 o
   9   4   7       18.12       23.34      4.86 o
  10   4   7        1.60        1.63      5.98 o
  -6   5   7       60.67       61.42      9.96 o
  -5   5   7      106.32      116.18     13.42 o
  -4   5   7       33.41       44.99      5.27 o
  -3   5   7      486.35      476.54      8.54 o
  -2   5   7      445.37      417.41      7.39 o
  -1   5   7      146.07      140.97      3.54 o
   0   5   7      652.80      655.03      8.66 o
   1   5   7      163.10      176.80      4.05 o
   2   5   7        8.43        8.72      1.34 o
   3   5   7       14.48       14.35      1.46 o
   4   5   7        0.77        2.68      1.32 o
   5   5   7      354.30      343.78      7.34 o
   6   5   7       41.06       34.18      2.41 o
   7   5   7      330.00      331.65      7.95 o
   8   5   7       93.18       88.09      4.56 o
   9   5   7       61.07       58.09      7.32 o
  10   5   7        0.37        0.74      6.89 o
  -6   6   7       11.27       -4.86      8.62 o
  -5   6   7        0.90       13.87      8.31 o
  -4   6   7       37.39       34.89      5.49 o
  -3   6   7      224.72      231.69      7.59 o
  -2   6   7       94.41       92.27      4.64 o
  -1   6   7      391.79      386.07      6.77 o
   0   6   7      482.05      479.68      9.17 o
   1   6   7      455.98      480.67      8.33 o
   2   6   7      344.18      330.34      7.01 o
   3   6   7       16.69       17.38      2.33 o
   4   6   7      100.73      108.32      2.79 o
   5   6   7       50.51       48.75      2.32 o
   6   6   7       37.49       35.47      3.59 o
   7   6   7        8.97        2.57      3.03 o
   8   6   7       69.17       63.75      5.39 o
   9   6   7        2.08        3.87      7.55 o
  10   6   7        3.59        5.38      7.24 o
  -5   7   7        0.05        0.87      8.20 o
  -4   7   7        0.15       -6.01      7.44 o
  -3   7   7       78.29       80.78      6.86 o
  -2   7   7        3.08        0.86      3.41 o
  -1   7   7       71.85       76.65      4.43 o
   0   7   7     1144.97     1071.21     22.73 o
   1   7   7       18.78       23.16      3.34 o
   2   7   7      644.25      618.58     14.13 o
   3   7   7       96.61       96.90      4.62 o
   4   7   7      140.98      142.61      6.00 o
   5   7   7      206.98      209.83      7.36 o
   6   7   7       38.05       44.52      4.47 o
   7   7   7        8.37       15.75      5.20 o
   8   7   7       79.75       69.26      6.93 o
   9   7   7        0.19        8.56      6.53 o
  10   7   7        0.58        2.13      7.66 o
  -5   8   7        6.60        8.95      9.01 o
  -4   8   7       11.66       14.34      9.12 o
  -3   8   7        1.70        4.27      8.06 o
  -2   8   7       40.96       37.56      8.58 o
  -1   8   7        6.26        8.42      4.76 o
   0   8   7        1.79       -2.94      5.50 o
   1   8   7      345.13      324.54      9.07 o
   2   8   7       57.26       54.44      3.60 o
   3   8   7      107.88       99.08      4.92 o
   4   8   7      103.91      107.07      5.30 o
   5   8   7        2.03       -1.59      3.65 o
   6   8   7        0.93       -1.38      4.68 o
   7   8   7        8.89       14.66      4.65 o
   8   8   7        5.43        9.78      6.56 o
   9   8   7        3.67        6.60      6.82 o
  -4   9   7       21.92       29.53      9.71 o
  -3   9   7        0.19        6.96      8.45 o
  -2   9   7        6.50        8.28      7.78 o
  -1   9   7        5.66        6.49      5.00 o
   0   9   7        4.91        3.08      4.69 o
   1   9   7       15.71       19.76      4.76 o
   2   9   7      102.36      107.49      5.37 o
   3   9   7       13.26       12.98      4.67 o
   4   9   7       99.75      109.48      6.81 o
   5   9   7       60.18       68.41      6.63 o
   6   9   7       66.56       62.13      6.76 o
   7   9   7       12.06       12.84      6.11 o
   8   9   7       20.74       25.12      9.94 o
  -2  10   7        3.24       -5.39      8.79 o
  -1  10   7       26.21       22.43      8.87 o
   0  10   7       34.42       38.43      5.69 o
   1  10   7        5.40        6.19      5.10 o
   2  10   7        3.56        6.32      4.19 o
   3  10   7       13.80        9.69      5.40 o
   4  10   7       12.84       10.38      6.89 o
   5  10   7        4.78        9.51      5.73 o
   6  10   7        0.25       -5.21      5.99 o
   7  10   7        5.36        8.25      6.67 o
   0  11   7        2.83       -1.46      8.70 o
   1  11   7       15.01       24.12      6.50 o
   2  11   7        9.45       15.66      5.44 o
   3  11   7        0.59        7.14      8.06 o
   4  11   7        1.14       -4.78      5.74 o
   5  11   7        0.04       -1.98      6.14 o
   6  11   7        0.19        4.08      6.60 o
  -3 -10   8        4.27        2.65      4.07 o
  -5  -9   8       11.61       23.38      8.28 o
  -4  -9   8        7.69        5.53      6.54 o
  -3  -9   8       27.94       29.43      7.75 o
  -2  -9   8        3.38        4.94      5.87 o
   0  -9   8       48.25       55.27     11.68 o
  -7  -8   8        0.39        4.21      9.23 o
  -6  -8   8       62.42       71.77      9.57 o
  -5  -8   8        8.60        7.02      7.41 o
  -4  -8   8       20.69       24.48      6.60 o
  -3  -8   8        7.28       11.72      5.62 o
  -2  -8   8       46.34       48.71      6.96 o
  -1  -8   8       30.89       36.06      2.78 o
   0  -8   8        1.99       -1.48      5.60 o
   1  -8   8        0.87       -3.03      8.95 o
   3  -8   8       59.56       56.93      2.45 o
   4  -8   8        0.24       -2.74      2.74 o
  -7  -7   8        1.42       -2.39      5.24 o
  -6  -7   8        8.76        6.96      4.80 o
  -5  -7   8       55.94       46.60      6.66 o
  -4  -7   8        1.35        7.19      5.18 o
  -3  -7   8      327.45      311.67      8.50 o
  -2  -7   8      113.58      113.38     10.46 o
  -1  -7   8       26.88       22.34      2.43 o
   0  -7   8        5.20        4.96      2.45 o
   1  -7   8        0.59       -0.62      2.05 o
   2  -7   8       15.05       15.22      3.36 o
   3  -7   8      130.29      119.44     13.42 o
   4  -7   8        2.03        2.57      3.74 o
   5  -7   8        0.01        1.02      3.58 o
   6  -7   8        3.00        3.56      7.16 o
  -8  -6   8        6.87        3.60      6.02 o
  -7  -6   8        7.46        5.03      5.46 o
  -6  -6   8        3.50        2.83      4.24 o
  -5  -6   8       77.42       71.62      4.76 o
  -4  -6   8       42.57       43.51      3.60 o
  -3  -6   8       72.59       75.10      4.26 o
  -2  -6   8      286.92      278.95      7.37 o
  -1  -6   8      143.61      120.70      5.42 o
   0  -6   8      126.20      126.19      6.18 o
   1  -6   8      133.21      128.73      5.89 o
   2  -6   8       40.77       48.34      3.15 o
   3  -6   8        2.61        5.09      5.58 o
   4  -6   8       29.77       28.34      3.28 o
   5  -6   8       19.79       26.08      4.06 o
   6  -6   8        6.10        9.70     12.18 o
   7  -6   8        0.72        1.15      7.41 o
  -8  -5   8       89.92      103.28      7.87 o
  -7  -5   8       21.73       24.11      5.12 o
  -6  -5   8      113.88      132.81      6.26 o
  -5  -5   8       10.33        3.38      3.73 o
  -4  -5   8        5.85       10.88      3.43 o
  -3  -5   8       63.97       63.25      2.99 o
  -2  -5   8        7.92        7.95      1.66 o
  -1  -5   8      422.18      373.03      9.75 o
   0  -5   8        8.27       16.58      3.39 o
   1  -5   8       51.65       52.58      2.65 o
   2  -5   8      120.57      125.73      3.01 o
   3  -5   8       76.38       84.57      3.45 o
   4  -5   8        8.80        9.10      4.52 o
   5  -5   8        8.34       11.27      7.47 o
   6  -5   8       51.93       53.27      9.24 o
   7  -5   8        2.08        6.88      4.80 o
  -9  -4   8       16.60        7.61      9.82 o
  -8  -4   8       25.57       28.72      9.04 o
  -7  -4   8      110.93      114.07      6.39 o
  -6  -4   8      206.47      210.47      7.69 o
  -5  -4   8        5.18        4.66      3.45 o
  -4  -4   8        4.47        0.95      2.49 o
  -3  -4   8      419.97      410.01      8.45 o
  -2  -4   8      197.83      181.89     10.03 o
  -1  -4   8      160.49      161.11      4.70 o
   0  -4   8      165.82      178.02     11.13 o
   1  -4   8        1.93        1.52      1.47 o
   2  -4   8       59.44       58.38      4.23 o
   3  -4   8       46.82       54.24      2.28 o
   4  -4   8       43.12       46.32      5.27 o
   5  -4   8      209.15      203.92      7.76 o
   6  -4   8       44.84       48.92      8.59 o
   7  -4   8        0.26        3.44      4.17 o
   8  -4   8        3.39       -3.06      5.07 o
  -9  -3   8        9.67        9.57      9.91 o
  -8  -3   8       99.16       89.85      7.81 o
  -7  -3   8       18.57       21.02      5.97 o
  -6  -3   8      287.90      282.92      8.84 o
  -5  -3   8      145.16      145.71      7.70 o
  -4  -3   8        6.31        6.44      2.51 o
  -3  -3   8     2032.58     2033.55     28.75 o
  -2  -3   8      405.26      396.92      6.42 o
  -1  -3   8        2.56        2.90      1.28 o
   0  -3   8      490.31      502.49      7.47 o
   1  -3   8        1.29        0.59      1.01 o
   2  -3   8      185.34      186.43      7.92 o
   3  -3   8       43.26       45.00      4.05 o
   4  -3   8        2.43        4.10      1.75 o
   5  -3   8      208.16      205.98      4.95 o
   6  -3   8       65.06       76.79      7.30 o
   7  -3   8        0.96        1.78      3.42 o
   8  -3   8       18.54       17.16      4.31 o
   9  -3   8       14.58       12.47      6.34 o
  -9  -2   8        1.19       -8.79      8.79 o
  -8  -2   8        5.31        0.67      7.14 o
  -7  -2   8       37.92       38.66      6.26 o
  -6  -2   8      182.33      174.61      6.85 o
  -5  -2   8       39.09       41.14      4.64 o
  -4  -2   8      584.56      559.74     11.19 o
  -3  -2   8     1408.82     1364.38     20.81 o
  -2  -2   8      718.54      710.78     10.47 o
  -1  -2   8     2570.64     2625.23     35.54 o
   0  -2   8      276.82      287.10      4.77 o
   1  -2   8     1193.71     1226.25     14.83 o
   2  -2   8       79.16       82.94      4.85 o
   3  -2   8      116.01      110.50      8.32 o
   4  -2   8       10.62       12.47      1.52 o
   5  -2   8      145.59      154.09      4.09 o
   6  -2   8       29.75       36.88      4.51 o
   7  -2   8        0.30        3.07      3.41 o
   8  -2   8        0.57        1.21      3.87 o
   9  -2   8        0.12        5.22      4.50 o
  -9  -1   8        9.47       10.41     10.41 o
  -8  -1   8        2.40       -2.02      7.97 o
  -7  -1   8       68.59       48.50      7.16 o
  -6  -1   8       87.58       77.86      6.39 o
  -5  -1   8        1.27        3.03      3.17 o
  -4  -1   8      227.62      217.43      5.98 o
  -3  -1   8     1492.91     1452.45     22.14 o
  -2  -1   8      581.40      558.08      8.40 o
  -1  -1   8      268.03      239.05      3.97 o
   0  -1   8     1703.24     1778.82     22.69 o
   1  -1   8      671.63      668.93      8.43 o
   2  -1   8      111.08      100.12      2.14 o
   3  -1   8      192.36      170.91      3.47 o
   4  -1   8       77.83       70.83      3.02 o
   5  -1   8        7.22        7.16      1.82 o
   6  -1   8        0.05        0.82      2.73 o
   7  -1   8       22.91       20.57      2.84 o
   8  -1   8        0.20        3.97      3.72 o
   9  -1   8        0.20        2.98      5.54 o
  10  -1   8        0.04        8.81      6.18 o
  -9   0   8       32.09       45.61     11.90 o
  -8   0   8       52.54       44.27     10.41 o
  -7   0   8       11.42        9.71      8.28 o
  -6   0   8      206.43      155.39     11.40 o
  -5   0   8        0.86        1.96      3.28 o
  -4   0   8       26.31       22.40      2.35 o
  -3   0   8        9.33       16.78      3.30 o
  -2   0   8      332.64      334.83      5.65 o
  -1   0   8     1287.40     1328.29     20.14 o
   0   0   8      781.22      834.12     10.83 o
   1   0   8     1127.56     1145.73     13.01 o
   2   0   8      795.77      777.03      9.06 o
   3   0   8      519.10      490.37      5.75 o
   4   0   8       94.56       90.22      2.40 o
   5   0   8      856.76      857.26     12.43 o
   6   0   8        5.01        6.07      2.21 o
   7   0   8       44.69       43.88      3.10 o
   8   0   8       19.57       21.97      3.60 o
   9   0   8        0.01       -2.19      4.41 o
  10   0   8       18.19       19.39      6.44 o
  -9   1   8        2.97       -7.78     10.75 o
  -8   1   8       81.61      105.43     11.59 o
  -7   1   8      104.64      114.05     11.65 o
  -6   1   8      131.88      130.24     10.30 o
  -5   1   8      139.63      146.19     10.61 o
  -4   1   8        9.13        6.85      2.48 o
  -3   1   8        1.76        2.63      2.02 o
  -2   1   8      342.22      338.52      9.02 o
  -1   1   8       45.78       42.52      2.03 o
   0   1   8        9.69       17.11      1.58 o
   1   1   8      957.59      994.38     11.31 o
   2   1   8      162.08      146.94      2.60 o
   3   1   8      340.88      295.54      4.54 o
   4   1   8      773.43      765.74      8.55 o
   5   1   8      102.04      106.34      2.99 o
   6   1   8      897.08      822.15     13.39 o
   7   1   8        1.58       -2.51      2.51 o
   8   1   8      194.42      194.74      6.51 o
   9   1   8        4.73        5.46      4.51 o
  10   1   8        1.80        2.56      5.09 o
  -8   2   8       13.29       10.36     10.13 o
  -7   2   8       36.58       53.16      9.99 o
  -6   2   8      328.07      298.44     16.48 o
  -5   2   8       40.85       33.68      6.85 o
  -4   2   8     1696.30     1604.52     35.93 o
  -3   2   8      811.35      804.24     20.58 o
  -2   2   8      569.56      540.76     10.45 o
  -1   2   8      290.48      250.29      5.65 o
   0   2   8       88.47       78.80      2.20 o
   1   2   8      106.70      120.41      2.42 o
   2   2   8        1.08        1.88      1.14 o
   3   2   8       10.13        9.32      1.32 o
   4   2   8      165.93      167.23      4.71 o
   5   2   8      912.82      931.18     10.91 o
   6   2   8       12.52       18.57      3.66 o
   7   2   8        7.25       15.33      2.63 o
   8   2   8       97.94       99.66      8.35 o
   9   2   8        1.79       -4.42      4.42 o
  10   2   8        2.47        2.02      8.50 o
  -8   3   8       31.86       30.65     10.25 o
  -7   3   8       10.84        2.75      8.20 o
  -6   3   8       81.79       91.09      9.82 o
  -5   3   8      194.16      196.01      8.96 o
  -4   3   8      104.05      107.42      4.30 o
  -3   3   8      572.98      571.26     10.85 o
  -2   3   8       99.77       96.52      3.04 o
  -1   3   8     2073.01     2113.93     32.08 o
   0   3   8      136.70      117.60      3.00 o
   1   3   8      141.06      122.73      2.83 o
   2   3   8      726.42      704.11      9.38 o
   3   3   8      393.31      383.86      6.10 o
   4   3   8        8.86       10.61      1.46 o
   5   3   8        3.08        4.55      1.59 o
   6   3   8      302.36      292.79      6.12 o
   7   3   8        1.44        0.42      2.83 o
   8   3   8      140.73      144.12      7.35 o
   9   3   8        6.48        7.34      4.58 o
  10   3   8       22.74       10.37      5.24 o
  -8   4   8        0.20        6.85     10.22 o
  -7   4   8        0.05       -0.70      9.23 o
  -6   4   8        0.12        0.62      8.14 o
  -5   4   8        6.16        2.14      4.59 o
  -4   4   8      234.10      239.28     13.70 o
  -3   4   8      123.27      123.77      4.59 o
  -2   4   8        7.03        8.73      1.97 o
  -1   4   8      954.18      932.54     12.30 o
   0   4   8     1021.91     1033.93     14.58 o
   1   4   8      197.20      184.18      3.32 o
   2   4   8     1799.16     1809.68     21.27 o
   3   4   8      315.68      307.86      5.26 o
   4   4   8        6.21        6.91      1.60 o
   5   4   8       12.28       11.16      1.72 o
   6   4   8      113.09      105.83      4.03 o
   7   4   8       13.13       10.92      3.26 o
   8   4   8        3.47       -0.10      3.33 o
   9   4   8        6.26        3.71      4.35 o
  10   4   8        0.69       -0.99      5.19 o
  -6   5   8        0.40       -7.30      7.66 o
  -5   5   8       29.52       35.73      6.17 o
  -4   5   8       16.97       13.87      3.91 o
  -3   5   8        7.52        3.01      2.68 o
  -2   5   8        0.97        3.20      1.96 o
  -1   5   8      942.27      963.12     15.03 o
   0   5   8       87.73       90.17      2.08 o
   1   5   8     1147.53     1145.72     14.79 o
   2   5   8      238.89      228.11      3.94 o
   3   5   8     1684.49     1655.83     20.96 o
   4   5   8      456.24      463.45      6.74 o
   5   5   8      354.97      342.92      6.02 o
   6   5   8       72.94       74.17      2.93 o
   7   5   8        1.37        6.98      3.10 o
   8   5   8        0.33       -0.12      3.54 o
   9   5   8        2.18        0.57      4.35 o
  10   5   8        4.64        4.63      8.32 o
  -5   6   8       28.74       32.94      8.04 o
  -4   6   8       23.79       12.55      5.30 o
  -3   6   8      106.28       98.84      8.42 o
  -2   6   8       87.36       87.48      4.90 o
  -1   6   8       58.97       49.90      3.13 o
   0   6   8      638.14      616.15     11.56 o
   1   6   8       13.33       12.14      2.35 o
   2   6   8      618.85      590.92     11.15 o
   3   6   8       53.59       53.85      2.28 o
   4   6   8       51.29       54.26      2.71 o
   5   6   8      143.27      140.97      4.10 o
   6   6   8       36.20       41.52      2.98 o
   7   6   8       83.26       86.27      4.91 o
   8   6   8        0.99        5.74      4.42 o
   9   6   8       12.22       12.74      6.68 o
  10   6   8        8.64       21.17      7.52 o
  -5   7   8       29.87       26.86      9.32 o
  -4   7   8       89.75       96.19     10.30 o
  -3   7   8       64.54       64.62      5.16 o
  -2   7   8       27.63       32.89      4.25 o
  -1   7   8        1.70        4.82      3.46 o
   0   7   8       19.96       23.90      3.63 o
   1   7   8      169.60      156.46      6.26 o
   2   7   8      263.76      269.65     11.44 o
   3   7   8      209.31      183.17     10.20 o
   4   7   8       18.25       18.99      3.68 o
   5   7   8       71.13       67.83      4.85 o
   6   7   8       16.49       17.46      4.59 o
   7   7   8       24.76       30.47      5.64 o
   8   7   8       16.06       14.74      6.25 o
   9   7   8       18.35        8.37      7.15 o
  10   7   8       12.01       11.22      7.74 o
  -5   8   8        1.88        3.96     10.30 o
  -4   8   8       26.06       21.47      9.23 o
  -3   8   8        1.83        7.41      8.17 o
  -2   8   8       30.61       25.20      5.41 o
  -1   8   8       85.77       75.42      6.08 o
   0   8   8        6.27        7.14      3.80 o
   1   8   8        2.35        7.03      3.60 o
   2   8   8      116.52      124.36      4.80 o
   3   8   8       41.15       46.93      5.42 o
   4   8   8        1.21       -0.24      3.83 o
   5   8   8        6.36        3.96      3.81 o
   6   8   8       55.76       51.22      5.09 o
   7   8   8       10.97       12.51      5.76 o
   8   8   8       20.73       18.89      6.58 o
   9   8   8        0.68       -2.96      7.15 o
  -4   9   8       38.29       48.93     10.95 o
  -3   9   8        0.68       -3.71      8.79 o
  -2   9   8       18.82        9.22      5.88 o
  -1   9   8       21.43       25.04      5.61 o
   0   9   8       83.33       91.15      6.77 o
   1   9   8       19.20       22.77      5.22 o
   2   9   8      160.74      165.85      6.88 o
   3   9   8        8.20        8.90      5.14 o
   4   9   8       28.46       40.95      5.82 o
   5   9   8       20.36       29.10      5.90 o
   6   9   8       19.41       29.35      6.21 o
   7   9   8        1.49        2.44      8.70 o
   8   9   8       20.62        5.73      9.77 o
  -2  10   8       11.00       30.76     10.19 o
  -1  10   8       37.29       47.53      9.29 o
   0  10   8        2.83        8.52      5.52 o
   1  10   8       29.87       37.40      5.76 o
   2  10   8       88.71       93.38      5.73 o
   3  10   8        7.36        8.86      5.48 o
   4  10   8       58.85       68.95      6.74 o
   5  10   8       30.99       42.46      6.46 o
   6  10   8        1.87       -2.07      9.40 o
   7  10   8        0.45        6.26      9.23 o
   0  11   8        0.02       -2.53      8.34 o
   1  11   8       16.46       17.02      5.02 o
   2  11   8        6.29        4.29      4.80 o
   3  11   8        3.21        3.88      7.59 o
   4  11   8        3.55        0.16      6.16 o
   5  11   8        8.75        8.25      6.37 o
  -4  -9   9       69.72       71.18      8.67 o
  -3  -9   9        1.34       -0.87      4.13 o
  -2  -9   9       40.22       48.19      7.55 o
  -6  -8   9        6.71       -0.28      8.67 o
  -5  -8   9        1.48        3.56      7.44 o
  -4  -8   9        2.55        2.27      6.74 o
  -3  -8   9       10.35        9.31      3.97 o
  -2  -8   9        5.93        6.37      3.27 o
  -1  -8   9       16.17       14.90      2.79 o
   0  -8   9        4.74        3.28      9.66 o
   3  -8   9      109.04      104.18      4.92 o
   4  -8   9        0.11       -0.72      2.42 o
  -7  -7   9       21.51       15.86      8.22 o
  -6  -7   9       29.90       45.30      8.95 o
  -5  -7   9       38.98       44.55      7.75 o
  -4  -7   9        7.93        7.37     12.29 o
  -3  -7   9        0.38       -1.07      3.34 o
  -2  -7   9       25.03       17.24      3.20 o
  -1  -7   9        4.36        4.72      2.50 o
   0  -7   9       34.41       30.46      2.52 o
   1  -7   9       23.22       20.12      2.69 o
   2  -7   9       19.41       21.19      2.15 o
   3  -7   9        7.85        5.19      8.70 o
   4  -7   9       15.07       11.92      5.01 o
   5  -7   9        1.35        0.45     22.09 o
  -8  -6   9       25.67       32.25      6.99 o
  -7  -6   9        7.92       11.42      5.91 o
  -6  -6   9      136.23      138.62     10.65 o
  -5  -6   9       22.19       27.66      4.19 o
  -4  -6   9       85.83       93.82      4.82 o
  -3  -6   9       26.57       29.44      4.74 o
  -2  -6   9       49.30       61.04      3.77 o
  -1  -6   9        0.21        2.92      2.65 o
   0  -6   9      224.88      199.60      5.13 o
   1  -6   9        2.62        5.79      3.59 o
   2  -6   9        0.36       -1.50      3.35 o
   3  -6   9       67.07       71.40      4.85 o
   4  -6   9       16.36       17.46      8.58 o
   5  -6   9        3.66        9.22     10.28 o
   6  -6   9        7.92        0.00     10.53 o
  -8  -5   9        0.73       -1.15      8.67 o
  -7  -5   9       44.82       53.76     15.63 o
  -6  -5   9       46.79       54.36      5.20 o
  -5  -5   9       35.84       34.74      4.28 o
  -4  -5   9      133.46      139.37      5.70 o
  -3  -5   9      164.98      158.63      6.36 o
  -2  -5   9        4.79        6.97      3.82 o
  -1  -5   9      364.08      348.02     10.10 o
   0  -5   9       24.24       25.66      2.39 o
   1  -5   9        3.04        0.37      2.19 o
   2  -5   9        8.93        8.95      2.04 o
   3  -5   9        6.22        5.99      2.15 o
   4  -5   9       17.87       17.43      4.71 o
   5  -5   9       11.18       13.83      4.85 o
   6  -5   9        1.66        6.70      5.74 o
   7  -5   9        9.80        7.10      4.92 o
  -8  -4   9        2.06       -0.67      8.62 o
  -7  -4   9        0.10       -4.68      4.68 o
  -6  -4   9        8.87       13.23      4.55 o
  -5  -4   9        1.65        2.61      3.69 o
  -4  -4   9      105.61      102.92      4.89 o
  -3  -4   9      650.76      643.78     12.34 o
  -2  -4   9      350.88      362.58      7.92 o
  -1  -4   9      672.17      660.67      9.75 o
   0  -4   9      740.46      699.40     14.77 o
   1  -4   9      168.29      167.49      9.33 o
   2  -4   9      146.80      155.60     10.01 o
   3  -4   9      135.33      135.05      3.77 o
   4  -4   9        4.39       10.57      2.36 o
   5  -4   9        9.12        7.83      2.44 o
   6  -4   9        8.27        3.94      2.97 o
   7  -4   9       19.68       23.02      5.23 o
   8  -4   9        1.73        6.48      5.40 o
  -9  -3   9        4.05       -1.43      9.80 o
  -8  -3   9       61.90       68.35     10.05 o
  -7  -3   9       16.62       20.19      4.91 o
  -6  -3   9       20.01       22.70      4.49 o
  -5  -3   9        2.35        3.35      3.60 o
  -4  -3   9       39.02       33.44      3.65 o
  -3  -3   9       66.69       56.47      8.47 o
  -2  -3   9      357.42      347.24      7.41 o
  -1  -3   9      257.91      246.78      6.01 o
   0  -3   9      436.40      411.90      7.10 o
   1  -3   9      123.72      125.49     10.15 o
   2  -3   9      442.43      450.18      8.61 o
   3  -3   9      124.99      128.41      6.11 o
   4  -3   9       51.03       50.47      3.42 o
   5  -3   9        0.76        0.74      2.32 o
   6  -3   9       29.47       32.55      5.25 o
   7  -3   9        5.02        6.10      3.67 o
   8  -3   9        3.66        6.61      4.22 o
  -9  -2   9       22.79       24.08     11.12 o
  -8  -2   9       28.42       16.79      6.90 o
  -7  -2   9      158.98      149.90     10.36 o
  -6  -2   9      159.79      168.29      7.86 o
  -5  -2   9      402.11      389.62     10.49 o
  -4  -2   9       14.81       18.31      2.90 o
  -3  -2   9       68.28       69.73      6.70 o
  -2  -2   9      665.08      651.78     10.01 o
  -1  -2   9       33.09       37.01      5.19 o
   0  -2   9      110.03      103.51      8.29 o
   1  -2   9      207.42      208.97      3.70 o
   2  -2   9      239.93      239.66      3.53 o
   3  -2   9      343.05      346.51      4.62 o
   4  -2   9        4.43        3.17      1.66 o
   5  -2   9       68.23       73.54      6.23 o
   6  -2   9        1.07        3.37      2.74 o
   7  -2   9       42.60       33.67      5.50 o
   8  -2   9        1.53        1.07      3.88 o
   9  -2   9        2.21        7.59      4.77 o
  -9  -1   9       18.14       22.23     10.33 o
  -8  -1   9       59.88       67.79     11.00 o
  -7  -1   9      155.05      142.11      8.66 o
  -6  -1   9      207.26      235.22      9.89 o
  -5  -1   9       15.25       15.08      3.44 o
  -4  -1   9      327.75      308.13      7.47 o
  -3  -1   9      443.84      438.71      8.94 o
  -2  -1   9       54.57       53.99      5.74 o
  -1  -1   9      825.58      858.25     12.45 o
   0  -1   9        7.76       16.66      4.55 o
   1  -1   9       41.05       43.41      5.14 o
   2  -1   9       47.90       48.15      2.52 o
   3  -1   9      155.25      162.54      7.70 o
   4  -1   9       31.69       35.41      1.83 o
   5  -1   9      397.87      389.85     10.55 o
   6  -1   9       30.40       28.46      2.69 o
   7  -1   9      195.86      206.83     17.51 o
   8  -1   9       68.56       71.79     11.58 o
   9  -1   9        7.29        8.86      4.63 o
  -9   0   9        0.39       -9.38      9.38 o
  -8   0   9        5.85       19.59     10.05 o
  -7   0   9       82.33       88.19     10.95 o
  -6   0   9      168.51      168.81     12.15 o
  -5   0   9      146.57      159.80      7.92 o
  -4   0   9      548.06      508.49     12.08 o
  -3   0   9      974.13      957.15     15.21 o
  -2   0   9      305.90      292.32      7.32 o
  -1   0   9      833.76      848.98     13.43 o
   0   0   9     2392.61     2442.77     35.52 o
   1   0   9       10.64       15.64      1.19 o
   2   0   9      186.07      203.64      3.14 o
   3   0   9        0.01       -0.33      1.30 o
   4   0   9       40.83       43.42      1.92 o
   5   0   9       24.88       28.03      2.40 o
   6   0   9        1.09        0.52      2.24 o
   7   0   9       74.10       82.46      3.66 o
   8   0   9       39.31       35.57      5.15 o
   9   0   9        3.38       -4.76      4.76 o
  10   0   9        1.90       -6.36      6.36 o
  -8   1   9        0.12       -4.46      8.98 o
  -7   1   9       16.48       21.47      9.26 o
  -6   1   9       11.29       11.42      7.66 o
  -5   1   9        9.53        6.88      6.03 o
  -4   1   9      452.50      416.54     10.62 o
  -3   1   9      809.66      786.87     21.00 o
  -2   1   9     1105.33     1095.70     19.90 o
  -1   1   9     1156.62     1157.85     18.14 o
   0   1   9      501.85      470.08     10.90 o
   1   1   9     1080.04     1024.02     12.36 o
   2   1   9     1518.25     1487.91     17.72 o
   3   1   9      116.54      110.54      3.30 o
   4   1   9      323.89      308.53      5.63 o
   5   1   9      104.83      101.43      3.23 o
   6   1   9        9.15       11.50      2.28 o
   7   1   9        0.31       -2.54      2.54 o
   8   1   9      101.71      106.24      4.87 o
   9   1   9        9.37        5.33      4.44 o
  10   1   9        7.38        0.20      5.78 o
  -8   2   9        5.24        4.69     10.67 o
  -7   2   9        4.51       -0.95      8.76 o
  -6   2   9        6.50        7.16      7.30 o
  -5   2   9       27.14        7.13      7.19 o
  -4   2   9        0.68       -0.14      4.21 o
  -3   2   9       56.90       53.77      3.06 o
  -2   2   9       64.80       53.12      2.79 o
  -1   2   9     1132.44     1129.41     20.02 o
   0   2   9      649.47      623.70      9.26 o
   1   2   9      610.53      624.37      8.50 o
   2   2   9     1271.21     1273.11     16.27 o
   3   2   9      192.35      185.93      3.30 o
   4   2   9      149.40      144.91      2.94 o
   5   2   9      110.11      100.66      3.29 o
   6   2   9       69.33       63.76      3.78 o
   7   2   9        0.38       -0.90      2.52 o
   8   2   9       13.12       14.44      4.00 o
   9   2   9        0.03       -3.46      4.44 o
  10   2   9        0.10       -0.33      5.29 o
  -8   3   9        5.16       -0.06     10.69 o
  -7   3   9       27.90       11.34      8.93 o
  -6   3   9      110.72      105.63     10.58 o
  -5   3   9        9.17       16.42      6.91 o
  -4   3   9      145.25      150.92      6.19 o
  -3   3   9       97.84       91.71      3.96 o
  -2   3   9      131.27      128.17      4.38 o
  -1   3   9        3.64        6.90      2.09 o
   0   3   9       30.97       25.79      1.94 o
   1   3   9      591.96      587.87      8.74 o
   2   3   9     1219.68     1211.54     17.13 o
   3   3   9      489.16      469.94      7.33 o
   4   3   9      808.22      776.02     10.47 o
   5   3   9       43.13       45.93      2.16 o
   6   3   9      116.95      112.63      3.72 o
   7   3   9      108.71      114.49      4.54 o
   8   3   9       64.77       53.18      4.35 o
   9   3   9        1.03        0.59      4.32 o
  10   3   9        0.64       -5.37      5.37 o
  -7   4   9        3.05        3.82      9.74 o
  -6   4   9       33.83       38.29      9.77 o
  -5   4   9      169.07      176.11     13.11 o
  -4   4   9       74.08       74.82      5.40 o
  -3   4   9      724.28      675.96     13.18 o
  -2   4   9      135.66      134.07      3.94 o
  -1   4   9       81.25       85.40      3.84 o
   0   4   9       19.54       18.58      1.84 o
   1   4   9       24.12       22.11      1.75 o
   2   4   9      323.34      331.67      5.18 o
   3   4   9      157.00      160.04      3.62 o
   4   4   9      280.34      277.95      5.14 o
   5   4   9      298.12      292.77      5.04 o
   6   4   9      107.74      105.40      4.00 o
   7   4   9       28.37       32.63      3.79 o
   8   4   9       87.54       96.34      4.85 o
   9   4   9        2.06        2.66      4.95 o
  10   4   9        8.96        9.89      5.65 o
  -7   5   9       14.34       14.85     10.83 o
  -6   5   9       29.80       44.32      9.54 o
  -5   5   9      112.07      119.86     11.12 o
  -4   5   9      260.89      267.60     11.46 o
  -3   5   9      146.33      148.73      6.35 o
  -2   5   9       91.88       94.42      3.32 o
  -1   5   9     1387.06     1331.66     20.43 o
   0   5   9      126.57      117.54      3.74 o
   1   5   9      292.30      271.24      5.35 o
   2   5   9       16.15       17.77      1.61 o
   3   5   9       34.72       33.37      2.17 o
   4   5   9       63.64       62.26      2.70 o
   5   5   9        1.00        1.14      1.86 o
   6   5   9        5.01        5.26      3.85 o
   7   5   9      195.49      189.40      6.21 o
   8   5   9       18.19       19.18      3.84 o
   9   5   9       18.13        8.51      4.80 o
  10   5   9        2.27       -4.98      7.22 o
  -5   6   9       12.87        5.33      8.93 o
  -4   6   9       29.33       39.39      5.30 o
  -3   6   9      154.58      133.59      6.14 o
  -2   6   9      103.02      111.92      5.96 o
  -1   6   9      243.03      241.42      7.69 o
   0   6   9       12.39       11.74      2.63 o
   1   6   9      304.55      302.31      6.96 o
   2   6   9      283.10      266.14      6.36 o
   3   6   9      103.29      111.56      5.61 o
   4   6   9        3.40        4.70      2.09 o
   5   6   9       10.09       11.59      2.52 o
   6   6   9        0.08        2.36      2.97 o
   7   6   9        3.40       -1.59      3.30 o
   8   6   9        1.53        9.13      6.06 o
   9   6   9       10.54       10.23      7.26 o
  10   6   9       10.00       13.76      9.00 o
  -4   7   9        4.62       -2.89      8.56 o
  -3   7   9        2.21       -4.20      4.20 o
  -2   7   9       57.73       52.33      4.84 o
  -1   7   9      150.80      154.52      6.47 o
   0   7   9       14.70        6.80      3.69 o
   1   7   9       82.19       83.57      4.71 o
   2   7   9      691.93      699.70     20.20 o
   3   7   9       10.73       11.11      3.55 o
   4   7   9      491.28      493.88     14.22 o
   5   7   9      160.13      148.25      6.28 o
   6   7   9       55.22       47.21      5.80 o
   7   7   9        0.10       -4.55      7.12 o
   8   7   9        2.21       -4.43      6.30 o
   9   7   9        3.61        1.50      7.29 o
  -4   8   9        1.03        5.70      9.26 o
  -3   8   9        6.38        6.28      5.92 o
  -2   8   9        1.63        1.42      5.61 o
  -1   8   9        5.87        5.85      5.19 o
   0   8   9        2.59       -0.37      3.93 o
   1   8   9       79.16       79.20      5.65 o
   2   8   9      240.21      225.41     11.94 o
   3   8   9      285.30      293.89      9.13 o
   4   8   9       35.71       36.31      4.47 o
   5   8   9       17.52       20.38      4.61 o
   6   8   9       29.55       34.44     11.54 o
   7   8   9       30.14       32.22      6.51 o
   8   8   9        1.47        1.66      6.79 o
   9   8   9       14.12        7.99      7.18 o
  -3   9   9        3.80       -8.76      8.76 o
  -2   9   9       47.88       48.65      6.61 o
  -1   9   9        1.24        6.89      5.71 o
   0   9   9        5.25        8.34      5.53 o
   1   9   9        3.02       11.18      5.61 o
   2   9   9       55.45       59.69      5.28 o
   3   9   9        1.21       -1.49      5.15 o
   4   9   9       95.64       94.12      7.21 o
   5   9   9        4.88        2.55      6.72 o
   6   9   9       42.56       41.85      9.49 o
   7   9   9        0.57        4.88      9.32 o
   8   9   9       28.74       17.29     10.58 o
  -2  10   9       28.65       15.41      9.68 o
  -1  10   9        0.70        0.29      6.00 o
   0  10   9        0.22       -2.41      5.82 o
   1  10   9        0.52        0.93      5.73 o
   2  10   9       10.69        6.19      4.74 o
   3  10   9       39.93       26.99      9.09 o
   4  10   9        8.69       13.51      6.03 o
   5  10   9        0.83        1.48      6.35 o
   6  10   9       14.27        6.37      9.46 o
   7  10   9        1.12       -1.60      9.52 o
   1  11   9       35.18       48.73      5.93 o
   2  11   9        2.41        0.66      5.05 o
   3  11   9        7.79       21.58      6.49 o
   4  11   9        0.37        1.85      6.42 o
   5  11   9        2.22       -5.80      6.62 o
  -3  -9  10       51.45       48.56      7.41 o
  -2  -9  10       16.61       25.64      4.03 o
  -5  -8  10        0.86        5.33      7.92 o
  -4  -8  10       58.94       67.09      8.31 o
  -3  -8  10       31.04       43.96      7.10 o
  -2  -8  10       14.85       21.46      3.94 o
  -1  -8  10       16.09       12.02      4.02 o
   0  -8  10       38.26       40.47      3.89 o
   3  -8  10        1.99        1.71      5.16 o
  -6  -7  10        6.17       -1.04      8.31 o
  -5  -7  10        7.42        4.13      7.69 o
  -4  -7  10       39.06       44.27      7.49 o
  -3  -7  10       15.57       25.83      6.76 o
  -2  -7  10        5.39       10.59      3.78 o
  -1  -7  10       58.07       65.87      3.85 o
   0  -7  10        5.53       10.52      4.76 o
   1  -7  10       26.39       26.68      3.99 o
   2  -7  10        3.21        2.92      3.28 o
   3  -7  10        5.34        9.74      3.06 o
   4  -7  10        1.51        6.19     10.08 o
   5  -7  10        2.74        1.88      5.64 o
  -7  -6  10        2.84       13.36      6.30 o
  -6  -6  10        0.65       -5.00      5.00 o
  -5  -6  10        0.49        1.09      4.37 o
  -4  -6  10       23.23       20.68      6.50 o
  -3  -6  10       88.56       91.29      6.71 o
  -2  -6  10        4.49        6.81      3.66 o
  -1  -6  10      139.83      134.87     14.24 o
   0  -6  10      199.12      191.39      5.31 o
   1  -6  10        2.91        2.66      1.97 o
   2  -6  10       35.79       34.70      2.84 o
   3  -6  10        2.47        1.99      4.38 o
   4  -6  10       51.86       49.83      3.37 o
   5  -6  10        2.46        1.26      4.21 o
   6  -6  10        0.17        6.82     10.11 o
  -8  -5  10       17.98       30.23     10.44 o
  -7  -5  10        4.38       20.20      6.37 o
  -6  -5  10       86.40       91.06      6.91 o
  -5  -5  10        1.01        0.09      4.05 o
  -4  -5  10       63.39       77.81      4.99 o
  -3  -5  10        1.39       -0.15      4.91 o
  -2  -5  10        0.63       -1.41      4.67 o
  -1  -5  10      220.12      206.99      9.11 o
   0  -5  10        7.67        4.75      2.37 o
   1  -5  10      402.40      398.36     15.48 o
   2  -5  10        1.16        1.69      2.76 o
   3  -5  10       95.22      101.99      8.29 o
   4  -5  10        7.31       13.61      4.59 o
   5  -5  10       57.39       61.50      4.68 o
   6  -5  10        4.66       -2.00      4.95 o
   7  -5  10        2.10        0.93      4.83 o
  -8  -4  10       51.29       60.88     10.53 o
  -7  -4  10       75.56       71.69      6.98 o
  -6  -4  10      130.71      138.53      7.59 o
  -5  -4  10      213.45      207.02      7.69 o
  -4  -4  10      126.56      125.33      5.66 o
  -3  -4  10        2.20       10.19      5.79 o
  -2  -4  10       41.10       54.78      4.04 o
  -1  -4  10       59.19       52.94      7.21 o
   0  -4  10      194.79      180.62      8.42 o
   1  -4  10       26.39       24.95      3.36 o
   2  -4  10       56.14       64.73      3.52 o
   3  -4  10        7.09        6.51      3.12 o
   4  -4  10       60.49       61.12      3.14 o
   5  -4  10        7.93        8.87      9.33 o
   6  -4  10       10.65        7.32      4.21 o
   7  -4  10        6.16        8.68      4.86 o
   8  -4  10        1.57       16.00      8.76 o
  -8  -3  10       45.61       54.57     10.98 o
  -7  -3  10       34.48       37.34      6.82 o
  -6  -3  10      187.05      196.26     10.94 o
  -5  -3  10      117.48      115.98      5.73 o
  -4  -3  10      726.12      696.88     15.94 o
  -3  -3  10       22.40       27.37      2.97 o
  -2  -3  10        4.43        4.53      4.45 o
  -1  -3  10      509.25      498.96      8.64 o
   0  -3  10       30.25       33.88      3.72 o
   1  -3  10        1.98        0.93      1.46 o
   2  -3  10       43.92       37.68      4.66 o
   3  -3  10        2.01        0.53      1.63 o
   4  -3  10       45.43       50.01      2.63 o
   5  -3  10       54.05       51.69      3.11 o
   6  -3  10        3.78        3.09      3.51 o
   7  -3  10       62.33       53.81      8.13 o
   8  -3  10        2.61        5.49      4.03 o
  -8  -2  10        8.07       -1.21      8.45 o
  -7  -2  10        9.80        7.75      6.31 o
  -6  -2  10       26.58       24.61      7.94 o
  -5  -2  10      119.11      113.11      5.67 o
  -4  -2  10      108.16      102.56      5.11 o
  -3  -2  10      113.68      112.25     16.77 o
  -2  -2  10      159.42      168.58      4.50 o
  -1  -2  10     2764.46     2719.12     38.91 o
   0  -2  10       27.57       33.09      2.52 o
   1  -2  10      692.94      684.39      9.39 o
   2  -2  10       84.14       77.85      4.12 o
   3  -2  10       68.62       68.70      5.96 o
   4  -2  10       26.35       25.80      1.95 o
   5  -2  10        0.06        0.34      2.44 o
   6  -2  10        7.04        4.45      5.46 o
   7  -2  10       20.45       20.58      4.19 o
   8  -2  10       10.09       13.22      4.32 o
   9  -2  10        2.83        2.96      6.08 o
  -8  -1  10        2.71       18.36     10.05 o
  -7  -1  10        8.04       10.61      8.76 o
  -6  -1  10        0.01       -4.71      5.02 o
  -5  -1  10        2.40        2.55      3.79 o
  -4  -1  10      848.62      799.05     15.56 o
  -3  -1  10       46.23       39.07      7.22 o
  -2  -1  10      371.90      352.22      6.77 o
  -1  -1  10     1048.84     1025.68     16.05 o
   0  -1  10     1285.28     1255.04     17.67 o
   1  -1  10      377.56      386.06      6.96 o
   2  -1  10      833.66      813.92     11.24 o
   3  -1  10      451.41      449.15      6.16 o
   4  -1  10       10.24        7.62      2.56 o
   5  -1  10      163.62      147.13      6.52 o
   6  -1  10       24.88       22.61      2.77 o
   7  -1  10       56.25       59.56      8.66 o
   8  -1  10        4.47       10.98      4.32 o
   9  -1  10        1.09        6.02      4.61 o
  -8   0  10       20.69       32.48     10.25 o
  -7   0  10       54.19       51.03      9.57 o
  -6   0  10      107.28      104.19     10.67 o
  -5   0  10      104.97       88.58      5.08 o
  -4   0  10      322.64      299.74      8.45 o
  -3   0  10        4.40        4.69      2.54 o
  -2   0  10        9.40       11.99      3.39 o
  -1   0  10      922.27      879.02     15.32 o
   0   0  10      478.64      492.78      8.28 o
   1   0  10      801.07      769.04     11.10 o
   2   0  10      318.62      322.58      5.42 o
   3   0  10      389.66      391.08      5.92 o
   4   0  10      457.75      441.72      6.60 o
   5   0  10       19.08       17.72      2.28 o
   6   0  10        5.19        6.29      2.54 o
   7   0  10       10.46        6.63      3.15 o
   8   0  10       17.66       10.63      5.67 o
   9   0  10       23.29       16.29      6.19 o
  -8   1  10       12.86        7.35     10.75 o
  -7   1  10      124.64      121.74     11.96 o
  -6   1  10      160.13      161.20     12.18 o
  -5   1  10      154.78      138.51      7.56 o
  -4   1  10       44.86       45.57      4.01 o
  -3   1  10      130.23      128.07      5.92 o
  -2   1  10       64.73       60.08     10.75 o
  -1   1  10        4.48        2.86      2.54 o
   0   1  10       46.10       52.71      2.38 o
   1   1  10      102.05      103.59      2.39 o
   2   1  10       53.48       48.65      1.88 o
   3   1  10      123.01      135.83      3.08 o
   4   1  10       11.43       12.22      1.85 o
   5   1  10      268.82      250.28      5.54 o
   6   1  10      122.33      115.85      3.86 o
   7   1  10       64.35       61.80      4.62 o
   8   1  10       34.76       29.44      3.93 o
   9   1  10        3.88       -0.05      4.81 o
  10   1  10       21.28       20.58      6.58 o
  -8   2  10        3.50        4.24     10.05 o
  -7   2  10       15.91       21.53      9.99 o
  -6   2  10      131.83      129.65     11.42 o
  -5   2  10      113.81      119.91      7.50 o
  -4   2  10      957.83      875.71     24.44 o
  -3   2  10        9.72       14.80      3.18 o
  -2   2  10      650.56      619.31     12.09 o
  -1   2  10      404.67      408.22      8.50 o
   0   2  10      192.98      204.47      4.19 o
   1   2  10        2.67        1.45      1.38 o
   2   2  10      152.82      155.04      3.65 o
   3   2  10      734.38      759.11     10.29 o
   4   2  10      121.94      112.63      3.16 o
   5   2  10        5.33        3.80      2.09 o
   6   2  10      102.60      108.61      4.91 o
   7   2  10       22.42       28.49      3.09 o
   8   2  10       57.79       55.96      5.05 o
   9   2  10        0.54       -2.88      4.80 o
  10   2  10       45.78       46.83      5.90 o
  -7   3  10        3.95        4.91      9.96 o
  -6   3  10       51.90       72.56     10.11 o
  -5   3  10       98.30      107.92      7.31 o
  -4   3  10      185.34      190.18      9.11 o
  -3   3  10      306.81      332.15      8.05 o
  -2   3  10      773.52      757.22     17.41 o
  -1   3  10      659.46      646.10     10.83 o
   0   3  10      535.49      497.97      8.65 o
   1   3  10      540.83      560.68      8.56 o
   2   3  10      152.25      134.29      3.18 o
   3   3  10      532.88      515.84      8.03 o
   4   3  10       98.50      101.57      3.00 o
   5   3  10       40.82       38.81      2.60 o
   6   3  10       29.36       31.05      2.77 o
   7   3  10      109.80      105.68      4.66 o
   8   3  10       13.39       12.71      4.25 o
   9   3  10        3.39        2.14      4.78 o
  10   3  10       26.88       25.71      5.67 o
  -7   4  10       23.46       22.79     10.98 o
  -6   4  10       23.47       26.27      9.91 o
  -5   4  10        2.70        3.62      8.22 o
  -4   4  10       63.95       66.26      6.44 o
  -3   4  10       20.68       20.56      3.10 o
  -2   4  10      157.81      149.56      4.49 o
  -1   4  10      911.81      861.85     15.66 o
   0   4  10       81.47       76.25      4.00 o
   1   4  10     1675.08     1607.86     22.12 o
   2   4  10      157.31      142.83      3.30 o
   3   4  10       10.64       11.63      1.84 o
   4   4  10      394.62      387.79      6.63 o
   5   4  10       19.59       26.62      2.29 o
   6   4  10       37.47       44.20      3.40 o
   7   4  10       11.47        5.72      3.19 o
   8   4  10        0.66        0.66      3.49 o
   9   4  10        1.06        1.90      4.74 o
  10   4  10        1.74        1.19      5.65 o
  -6   5  10        0.92       -5.42      8.51 o
  -5   5  10       18.11       23.63      8.39 o
  -4   5  10        5.75       10.94      5.04 o
  -3   5  10        0.14        4.92      3.72 o
  -2   5  10       96.15       98.11      4.21 o
  -1   5  10       10.30       12.10      2.25 o
   0   5  10       28.46       27.27      2.22 o
   1   5  10      465.80      484.94      8.41 o
   2   5  10       78.78       75.25      2.65 o
   3   5  10      601.34      580.37      9.80 o
   4   5  10      368.63      380.80      8.89 o
   5   5  10      402.00      393.77      8.43 o
   6   5  10       13.96       16.07      3.12 o
   7   5  10       15.53       14.80      3.60 o
   8   5  10       12.49       14.22      3.94 o
   9   5  10        0.46       -2.36      4.94 o
  10   5  10        0.02        8.54      7.51 o
  -5   6  10       11.90       -0.22      9.26 o
  -4   6  10       15.25        9.11      6.54 o
  -3   6  10       44.25       50.52      4.71 o
  -2   6  10        0.48        4.13      3.88 o
  -1   6  10       68.32       65.63      4.60 o
   0   6  10        0.07       -0.87      2.55 o
   1   6  10      103.70       96.35      3.97 o
   2   6  10      115.01      108.53      3.74 o
   3   6  10       42.21       43.53      2.46 o
   4   6  10      304.36      296.00      6.20 o
   5   6  10      213.38      204.30      5.20 o
   6   6  10      108.62      110.08      8.04 o
   7   6  10       11.99       13.86      4.70 o
   8   6  10       14.28       12.16      6.75 o
   9   6  10        2.38       -3.54      6.47 o
  -3   7  10       77.65       76.07      5.78 o
  -2   7  10       87.30       91.34      7.77 o
  -1   7  10      120.35      114.46      6.09 o
   0   7  10      149.47      152.00      7.96 o
   1   7  10        0.88       -3.68      3.68 o
   2   7  10       30.02       26.76      3.55 o
   3   7  10       42.37       37.47      4.25 o
   4   7  10       15.99       20.33      4.15 o
   5   7  10       53.04       54.15      5.30 o
   6   7  10        0.83        0.85      7.33 o
   7   7  10       69.25       80.73      7.79 o
   8   7  10        0.46       -6.20      6.20 o
   9   7  10       34.98       25.51      8.04 o
  -3   8  10       14.78       21.64      9.74 o
  -2   8  10       72.84       58.90     10.23 o
  -1   8  10       57.10       53.10      6.43 o
   0   8  10       62.49       65.85      5.19 o
   1   8  10       87.66       94.83      5.64 o
   2   8  10        0.80       -1.08      3.25 o
   3   8  10        1.02       -4.02      4.02 o
   4   8  10      110.22      116.35      6.20 o
   5   8  10       27.82       19.33      4.87 o
   6   8  10        6.18        3.98      6.36 o
   7   8  10        6.53       -4.21      6.41 o
   8   8  10       15.85       17.42      7.02 o
   9   8  10        3.20      -10.33     10.33 o
  -3   9  10        0.14        7.21      9.77 o
  -2   9  10       71.44       75.07      7.98 o
  -1   9  10        3.04        7.58      6.22 o
   0   9  10       70.15       89.95     18.43 o
   1   9  10        2.71       -2.56      6.64 o
   2   9  10       11.24       13.27      4.62 o
   3   9  10        3.91       -4.18      5.27 o
   4   9  10       86.74       83.58      7.44 o
   5   9  10       21.16       25.09      9.29 o
   6   9  10        2.62       -5.19      6.18 o
   7   9  10        3.37        8.34      9.80 o
   8   9  10        0.41       -3.96     10.25 o
  -1  10  10        5.85       12.37      6.57 o
   0  10  10        0.35        7.58      6.34 o
   1  10  10       72.90       74.15      7.32 o
   2  10  10        0.55       -0.76      6.62 o
   3  10  10       28.58       30.47      8.13 o
   4  10  10      112.40      115.29      8.46 o
   5  10  10        7.06       13.31      8.81 o
   6  10  10       14.65        0.53      9.40 o
   2  11  10        2.92        2.40      5.41 o
   3  11  10        2.80        8.46      6.95 o
   4  11  10       11.63        7.24     10.13 o
  -4  -8  11        4.55       -1.96      7.80 o
  -3  -8  11        9.20       10.64      7.24 o
  -2  -8  11       48.68       55.41      7.02 o
  -1  -8  11        4.46        0.48      3.53 o
   0  -8  11        0.21        2.23      2.96 o
  -6  -7  11        6.18        4.94      8.95 o
  -5  -7  11        1.36       -6.93      8.11 o
  -4  -7  11       19.54       25.21      7.75 o
  -3  -7  11        1.10        7.16      6.34 o
  -2  -7  11        0.46        3.10      3.68 o
  -1  -7  11        8.72        4.72      3.36 o
   0  -7  11       23.50       19.57      3.30 o
   1  -7  11        0.14        0.46      2.42 o
   2  -7  11       28.60       27.55      2.76 o
   3  -7  11        1.45        0.62      7.82 o
   4  -7  11        4.79       55.75     52.18 o
  -6  -6  11       15.47       15.85      5.66 o
  -5  -6  11        2.06       -2.51      8.53 o
  -4  -6  11      177.13      179.81     12.27 o
  -3  -6  11      100.87       92.60      7.01 o
  -2  -6  11       35.13       34.09      4.05 o
  -1  -6  11       18.01       23.45     10.25 o
   0  -6  11       19.43       24.75      3.41 o
   1  -6  11        1.84        2.18      2.33 o
   2  -6  11       34.73       32.34      3.31 o
   3  -6  11       20.38       18.21      2.90 o
   4  -6  11        3.88       14.98     14.61 o
   5  -6  11       17.02       19.76      6.59 o
  -7  -5  11       42.36       46.88      6.68 o
  -6  -5  11       39.01       38.41      5.97 o
  -5  -5  11       70.86       65.06      6.05 o
  -4  -5  11       99.54      110.12      8.24 o
  -3  -5  11       74.77       79.14      4.40 o
  -2  -5  11       82.94       94.03     11.74 o
  -1  -5  11       28.70       30.47      3.50 o
   0  -5  11       10.04       17.61      2.85 o
   1  -5  11       44.80       45.43      4.57 o
   2  -5  11       31.09       31.61      2.67 o
   3  -5  11        1.77        2.30      2.75 o
   4  -5  11        0.13       -1.36      6.46 o
   5  -5  11        5.09        6.23      4.04 o
   6  -5  11        1.62        2.25      4.51 o
  -7  -4  11        0.41        0.87      6.19 o
  -6  -4  11        4.82        1.96     12.93 o
  -5  -4  11        0.79        0.54      4.12 o
  -4  -4  11      107.54       97.45      5.28 o
  -3  -4  11       48.22       55.35     14.97 o
  -2  -4  11      321.65      309.83     10.95 o
  -1  -4  11      150.16      162.27      8.27 o
   0  -4  11       12.69       18.40      5.00 o
   1  -4  11      441.70      436.06     11.70 o
   2  -4  11       68.18       68.70      4.92 o
   3  -4  11       48.85       45.33      4.31 o
   4  -4  11        3.79        0.47      3.39 o
   5  -4  11        0.98        5.56      9.10 o
   6  -4  11        1.29        4.47      4.50 o
   7  -4  11        9.37        6.21      4.83 o
  -8  -3  11       18.41       26.08     10.58 o
  -7  -3  11       12.28       19.73      8.90 o
  -6  -3  11        0.63       -3.93      4.51 o
  -5  -3  11        2.90        2.41      4.21 o
  -4  -3  11       12.65       12.75      3.35 o
  -3  -3  11        8.16       10.17      3.05 o
  -2  -3  11       11.68       11.39      3.02 o
  -1  -3  11      266.77      254.68     11.29 o
   0  -3  11       94.45       96.83      3.60 o
   1  -3  11      226.59      214.43      8.59 o
   2  -3  11      443.74      434.22      6.89 o
   3  -3  11        1.97        3.24      1.80 o
   4  -3  11      245.49      229.72     18.01 o
   5  -3  11       22.63       23.29      3.36 o
   6  -3  11       14.21       13.80      3.38 o
   7  -3  11        6.47       12.44      3.84 o
   8  -3  11       10.62        3.85      4.25 o
  -8  -2  11       42.59       29.30     10.83 o
  -7  -2  11       51.96       50.05     10.22 o
  -6  -2  11      168.23      175.85     11.81 o
  -5  -2  11      172.08      157.13      7.87 o
  -4  -2  11      107.00      114.08      4.68 o
  -3  -2  11      291.77      277.60      8.04 o
  -2  -2  11       93.20       74.96      5.54 o
  -1  -2  11       63.19       65.70      4.41 o
   0  -2  11      392.93      386.57      7.18 o
   1  -2  11      271.32      277.27      7.02 o
   2  -2  11      190.78      180.82      7.96 o
   3  -2  11      331.78      329.13      6.15 o
   4  -2  11        2.16        1.63      4.40 o
   5  -2  11       89.19       94.43      3.85 o
   6  -2  11        7.27        3.54      3.44 o
   7  -2  11        4.35       10.92      4.85 o
   8  -2  11        0.87        2.88      4.49 o
  -8  -1  11       47.54       54.12     11.59 o
  -7  -1  11       59.85       66.27     10.78 o
  -6  -1  11       95.71      103.50     12.93 o
  -5  -1  11      342.04      336.68     10.14 o
  -4  -1  11      393.91      390.09     12.93 o
  -3  -1  11      459.74      467.77     11.09 o
  -2  -1  11      166.64      150.87     13.89 o
  -1  -1  11       28.74       28.41      4.73 o
   0  -1  11      138.59      150.41     10.34 o
   1  -1  11      315.07      330.82      4.96 o
   2  -1  11       23.29       22.30      3.15 o
   3  -1  11       53.22       54.81      2.56 o
   4  -1  11      201.41      200.43      5.35 o
   5  -1  11       43.78       43.77      3.41 o
   6  -1  11       25.69       29.59      4.66 o
   7  -1  11       20.18       28.49      8.91 o
   8  -1  11        6.17        9.55      4.30 o
   9  -1  11       13.98        7.75      4.82 o
  -8   0  11        3.40       17.04     10.05 o
  -7   0  11       40.86       46.15      9.94 o
  -6   0  11       41.80       46.54      9.35 o
  -5   0  11      229.65      224.69     10.16 o
  -4   0  11      324.98      306.93      8.99 o
  -3   0  11       33.54       39.13      3.51 o
  -2   0  11      951.47      890.35     18.33 o
  -1   0  11      397.40      396.54      9.38 o
   0   0  11        7.71        9.82      2.21 o
   1   0  11      305.62      316.59      5.45 o
   2   0  11       86.80       87.61      2.65 o
   3   0  11       70.94       73.24      2.58 o
   4   0  11       65.66       55.53      3.34 o
   5   0  11       26.21       29.81      2.64 o
   6   0  11        5.81        5.56      2.63 o
   7   0  11       51.50       48.92      3.97 o
   8   0  11        5.75        1.61      4.16 o
   9   0  11       34.43       27.51      7.52 o
  -8   1  11        2.96       21.56     11.51 o
  -7   1  11        2.91        6.29      8.90 o
  -6   1  11       10.03       13.05      7.97 o
  -5   1  11       88.33       79.29      7.03 o
  -4   1  11      166.55      151.74      8.02 o
  -3   1  11      365.91      394.61     10.36 o
  -2   1  11      248.42      241.42      7.14 o
  -1   1  11      713.59      670.37     14.21 o
   0   1  11      155.67      161.17      5.05 o
   1   1  11     1257.16     1225.89     14.84 o
   2   1  11     1346.84     1246.61     24.25 o
   3   1  11      170.86      157.74      4.11 o
   4   1  11      194.51      192.56      4.32 o
   5   1  11        2.56        3.30      2.39 o
   6   1  11        0.07       -2.45      2.45 o
   7   1  11        6.03        9.54      3.25 o
   8   1  11       37.42       31.60      6.03 o
   9   1  11        2.26        6.14      5.87 o
  -7   2  11        6.63        0.84      9.85 o
  -6   2  11       19.18        3.96      8.22 o
  -5   2  11        5.09        3.47      5.10 o
  -4   2  11        5.19        9.62      4.58 o
  -3   2  11      135.56      110.26      5.11 o
  -2   2  11      625.79      570.21     13.39 o
  -1   2  11      114.10      111.50      4.02 o
   0   2  11      602.69      593.52     10.06 o
   1   2  11      676.94      689.02     10.27 o
   2   2  11      631.38      610.32      9.26 o
   3   2  11      337.24      331.10      7.67 o
   4   2  11      460.70      457.93      8.20 o
   5   2  11      117.91      110.64      4.43 o
   6   2  11       20.14       27.83      2.84 o
   7   2  11        6.90        3.39      3.05 o
   8   2  11       33.94       36.28      7.90 o
   9   2  11        6.12       -1.65      4.94 o
  10   2  11        0.47        0.64      5.33 o
  -7   3  11       51.92       65.09     11.06 o
  -6   3  11       29.48       22.32      9.09 o
  -5   3  11       98.63       90.61      7.29 o
  -4   3  11       82.53       76.58      6.76 o
  -3   3  11        0.77        1.75      4.49 o
  -2   3  11      363.75      328.64     11.45 o
  -1   3  11      406.77      374.29      7.17 o
   0   3  11        1.11        3.94      2.09 o
   1   3  11      415.91      405.02      6.74 o
   2   3  11      118.50      104.64      2.77 o
   3   3  11      379.77      378.79      8.31 o
   4   3  11      109.15      103.07      3.41 o
   5   3  11       27.28       34.31      2.78 o
   6   3  11      214.43      227.99      5.76 o
   7   3  11        6.70        4.80      3.24 o
   8   3  11       15.26       18.65      8.44 o
   9   3  11        0.26       -4.90      4.90 o
  10   3  11        1.90        1.97      5.67 o
  -7   4  11       18.12       16.06     11.31 o
  -6   4  11       13.55       23.10     10.44 o
  -5   4  11       31.53       24.25      6.12 o
  -4   4  11      145.41      143.54      8.31 o
  -3   4  11      232.17      211.96      9.49 o
  -2   4  11       40.15       44.06      4.03 o
  -1   4  11      201.12      200.21      5.78 o
   0   4  11       25.66       19.64      2.73 o
   1   4  11      118.66      110.28      5.23 o
   2   4  11        7.79        7.79      1.79 o
   3   4  11       85.40       79.39      2.75 o
   4   4  11      516.87      504.27     10.52 o
   5   4  11      124.60      121.33      4.46 o
   6   4  11       34.43       34.06      3.49 o
   7   4  11       27.87       34.55      5.28 o
   8   4  11       14.87       13.64      4.51 o
   9   4  11       13.91        7.78      7.74 o
  10   4  11       32.11       35.74      9.10 o
  -6   5  11       36.35       38.54     10.53 o
  -5   5  11       14.40       25.32      9.80 o
  -4   5  11       73.68       72.81      6.77 o
  -3   5  11      202.57      227.68     10.58 o
  -2   5  11      310.91      312.48      8.31 o
  -1   5  11      187.99      199.88      6.06 o
   0   5  11       18.17       15.06      2.37 o
   1   5  11      453.14      458.10      8.92 o
   2   5  11        4.74        7.90      1.98 o
   3   5  11        0.49        3.73      2.12 o
   4   5  11       68.83       69.23      3.33 o
   5   5  11       30.59       34.07      3.14 o
   6   5  11       17.52       22.27      3.37 o
   7   5  11        2.25        5.76      3.55 o
   8   5  11       24.98       25.81      4.97 o
   9   5  11       10.43        3.28      4.87 o
  -5   6  11        8.31       15.05     10.11 o
  -4   6  11       28.32       30.23      6.84 o
  -3   6  11       96.25       90.26      6.96 o
  -2   6  11      129.16      146.87      6.75 o
  -1   6  11      301.30      292.06      9.13 o
   0   6  11      153.92      154.19      5.79 o
   1   6  11      620.18      580.97     11.55 o
   2   6  11       33.17       31.20      2.95 o
   3   6  11      315.82      325.55      7.79 o
   4   6  11       50.94       43.76      4.11 o
   5   6  11       17.60       20.88      3.90 o
   6   6  11       13.09       11.32      4.02 o
   7   6  11        8.40        6.71      5.62 o
   8   6  11       20.77       28.81      7.04 o
   9   6  11       44.28       36.29      7.95 o
  -4   7  11        0.76       -9.32      9.32 o
  -3   7  11       15.42       14.38      5.69 o
  -2   7  11       15.13       14.25      5.87 o
  -1   7  11       14.85       11.92      4.36 o
   0   7  11       51.86       51.33      4.95 o
   1   7  11      170.75      170.53      7.09 o
   2   7  11        7.00        3.54      3.51 o
   3   7  11       79.57       86.32      5.43 o
   4   7  11      358.77      346.47     12.78 o
   5   7  11       10.14        7.35      5.31 o
   6   7  11      120.95      113.02     12.59 o
   7   7  11       20.88       23.43      6.63 o
   8   7  11        0.25        0.14      7.01 o
   9   7  11        1.05       -6.22      7.67 o
  -3   8  11        0.13       -3.87      8.70 o
  -2   8  11        3.74       -8.34      8.34 o
  -1   8  11        0.12       -2.04      5.80 o
   0   8  11       27.47       23.58      5.24 o
   1   8  11        3.89       -2.91      6.26 o
   2   8  11       11.96        7.08      3.76 o
   3   8  11       35.05       41.52      5.09 o
   4   8  11       98.18       97.42      7.28 o
   5   8  11       59.30       57.64      6.97 o
   6   8  11       29.23       29.50      7.75 o
   7   8  11       27.76       21.62      9.63 o
   8   8  11        2.52        4.44      7.93 o
  -2   9  11       20.02       17.60     10.11 o
  -1   9  11       23.24       32.63      7.08 o
   0   9  11        3.65        4.54      6.00 o
   1   9  11        0.50        1.24      5.72 o
   2   9  11       43.90       48.24      7.13 o
   3   9  11       29.06       26.30      6.27 o
   4   9  11       83.12       72.62      7.13 o
   5   9  11       11.60       22.25      6.61 o
   6   9  11       57.29       46.70      7.16 o
   7   9  11        3.88       -7.04      7.04 o
   0  10  11       91.77      111.72      8.85 o
   1  10  11        0.19        3.78      6.67 o
   2  10  11        6.87        9.89      5.25 o
   3  10  11        6.91        7.83      6.67 o
   4  10  11       15.12        9.96      9.09 o
   5  10  11       10.17       10.13      9.66 o
   6  10  11        1.16        1.71      9.80 o
  -3  -8  12       14.45       16.56      7.61 o
  -2  -8  12       38.37       46.57      7.75 o
  -1  -8  12       51.48       47.97      4.62 o
   0  -8  12        0.09       -0.25      4.04 o
   1  -8  12        2.01        2.53      3.08 o
  -5  -7  12       10.56        9.49      8.39 o
  -4  -7  12       10.17        5.92      7.69 o
  -3  -7  12        0.60        7.19      6.96 o
  -2  -7  12       67.74       72.92      7.89 o
  -1  -7  12       37.79       49.49      4.64 o
   0  -7  12       11.34       19.73      4.80 o
   1  -7  12       13.02       12.75      2.81 o
   2  -7  12        6.55       12.09      2.82 o
   3  -7  12        6.39        7.19      3.08 o
  -6  -6  12       13.82       21.50     10.93 o
  -5  -6  12        1.14        1.96      8.11 o
  -4  -6  12       20.46        8.51      7.21 o
  -3  -6  12        6.03        5.92      6.93 o
  -2  -6  12       10.44       12.58      7.14 o
  -1  -6  12       88.21       94.20      5.90 o
   0  -6  12       10.33       19.00      4.35 o
   1  -6  12       12.88       14.88      2.76 o
   2  -6  12       36.88       33.14      5.59 o
   3  -6  12        3.70        4.16      3.04 o
   4  -6  12        0.13        4.22      8.29 o
   5  -6  12        0.19       -4.29      4.29 o
  -6  -5  12       32.76       35.06      6.19 o
  -5  -5  12       16.01       19.73      5.29 o
  -4  -5  12       21.44       25.16      5.85 o
  -3  -5  12       15.89       20.39      5.06 o
  -2  -5  12        5.05        9.60      5.24 o
  -1  -5  12        0.99       -3.41      3.41 o
   0  -5  12        0.54        4.29      4.15 o
   1  -5  12      118.73      111.69      6.96 o
   2  -5  12        1.89       -2.55      2.79 o
   3  -5  12      163.86      164.33      7.25 o
   4  -5  12        0.31        2.68      3.87 o
   5  -5  12        6.72        1.56      4.37 o
   6  -5  12       13.69       22.37      5.08 o
  -7  -4  12       80.52       89.15     11.54 o
  -6  -4  12       52.51       62.22      6.75 o
  -5  -4  12       26.47       30.49      6.01 o
  -4  -4  12       86.35       96.84      6.60 o
  -3  -4  12       29.19       22.83      4.70 o
  -2  -4  12      210.63      222.51      7.63 o
  -1  -4  12        1.52        4.93      2.59 o
   0  -4  12        3.57        2.91      2.08 o
   1  -4  12       32.77       34.12      4.16 o
   2  -4  12      112.52      106.65      3.80 o
   3  -4  12        7.02        5.83      3.14 o
   4  -4  12       13.17       15.29      3.91 o
   5  -4  12        0.67        0.32      4.08 o
   6  -4  12        9.34        9.96     10.28 o
   7  -4  12        6.69       12.23      5.43 o
  -7  -3  12       10.58        5.61      9.18 o
  -6  -3  12      170.35      183.49      9.52 o
  -5  -3  12      186.02      185.79     10.88 o
  -4  -3  12      351.24      362.68     10.36 o
  -3  -3  12       70.70       74.68      5.61 o
  -2  -3  12      283.38      275.48      9.97 o
  -1  -3  12      133.82      154.35     23.33 o
   0  -3  12       21.59       24.50      2.74 o
   1  -3  12      148.03      159.79      4.21 o
   2  -3  12        0.58       -0.80      1.85 o
   3  -3  12       32.90       34.48      2.75 o
   4  -3  12       10.88        7.66      6.79 o
   5  -3  12        0.24        2.04      4.73 o
   6  -3  12        9.14       18.16      4.25 o
   7  -3  12       19.63       21.98      4.23 o
  -7  -2  12        3.79       -0.53      9.18 o
  -6  -2  12       36.59       32.79      8.84 o
  -5  -2  12        3.68        4.81      4.43 o
  -4  -2  12       67.01       62.66      4.15 o
  -3  -2  12      462.03      424.88      9.37 o
  -2  -2  12      267.20      269.77     22.85 o
  -1  -2  12      172.76      179.54      9.56 o
   0  -2  12       47.76       49.84      3.77 o
   1  -2  12      463.48      460.26      8.52 o
   2  -2  12       13.29       14.02      2.20 o
   3  -2  12      258.16      239.18      9.44 o
   4  -2  12        4.26        3.02      2.56 o
   5  -2  12        2.05        0.24      3.14 o
   6  -2  12        4.66        3.80      3.70 o
   7  -2  12        4.31        3.85      3.92 o
   8  -2  12        0.15       -2.89      4.49 o
  -7  -1  12        8.81        9.26      8.62 o
  -6  -1  12        1.81       -2.30      8.11 o
  -5  -1  12       20.38       15.30      3.80 o
  -4  -1  12       69.68       64.05      4.24 o
  -3  -1  12        1.46        2.16      3.03 o
  -2  -1  12      824.14      771.61     14.57 o
  -1  -1  12       85.54       75.84      8.93 o
   0  -1  12      305.81      300.52      6.98 o
   1  -1  12     1011.60     1000.53     14.07 o
   2  -1  12       27.47       29.65      2.46 o
   3  -1  12       85.96       88.07      4.47 o
   4  -1  12      172.00      170.57      7.29 o
   5  -1  12       82.04       72.71      5.22 o
   6  -1  12        6.27        5.29      5.15 o
   7  -1  12        0.38       -3.86      3.86 o
   8  -1  12        1.04       -4.37      4.37 o
  -7   0  12       23.36       26.22     10.75 o
  -6   0  12       17.06       22.62      8.28 o
  -5   0  12      141.57      131.27      7.97 o
  -4   0  12       69.14       67.81      4.91 o
  -3   0  12       26.45       31.35      5.75 o
  -2   0  12       34.31       36.78      5.88 o
  -1   0  12        9.10        7.47      3.00 o
   0   0  12       21.44       20.95      2.91 o
   1   0  12      741.90      723.35     11.56 o
   2   0  12      823.74      833.82     13.16 o
   3   0  12      413.95      408.37      9.80 o
   4   0  12      297.03      293.86      6.15 o
   5   0  12       48.06       50.79      3.08 o
   6   0  12        6.00       13.06      3.21 o
   7   0  12       24.10       29.43      7.18 o
   8   0  12        0.09        2.82      4.44 o
   9   0  12        0.45       -5.30      5.65 o
  -7   1  12       67.04       72.25     12.13 o
  -6   1  12       71.32       73.18     10.92 o
  -5   1  12      145.47      144.57      8.32 o
  -4   1  12      267.12      250.16     10.44 o
  -3   1  12      342.67      323.91      9.23 o
  -2   1  12        7.89        7.51      3.18 o
  -1   1  12      374.68      353.65      9.74 o
   0   1  12       20.21       14.88      3.19 o
   1   1  12      202.15      186.58      4.59 o
   2   1  12       16.86       26.31      3.20 o
   3   1  12       14.93       14.82      2.30 o
   4   1  12       24.67       27.92      2.68 o
   5   1  12      160.60      160.76      4.91 o
   6   1  12       27.85       31.97      3.16 o
   7   1  12       38.36       36.91      3.93 o
   8   1  12        3.24        4.04      4.66 o
   9   1  12        0.10       -5.76      5.76 o
  -7   2  12       17.61       25.63     10.11 o
  -6   2  12       53.65       54.93     10.95 o
  -5   2  12      172.58      167.79      9.16 o
  -4   2  12      229.66      193.22      9.49 o
  -3   2  12      174.92      168.35      8.70 o
  -2   2  12      900.08      823.20     21.70 o
  -1   2  12       10.13       11.66      3.17 o
   0   2  12      821.55      768.55     14.18 o
   1   2  12        3.63        3.89      2.08 o
   2   2  12       61.66       57.11      2.72 o
   3   2  12      108.49      104.65      4.55 o
   4   2  12        6.58        6.51      2.34 o
   5   2  12       59.62       56.00      3.09 o
   6   2  12       17.95       15.85      2.97 o
   7   2  12        0.62        0.88      4.04 o
   8   2  12       37.65       43.11      5.18 o
   9   2  12        0.80        2.02      5.12 o
  -7   3  12       10.67       15.61     11.12 o
  -6   3  12        0.98       -6.88      8.39 o
  -5   3  12       38.26       42.94      7.23 o
  -4   3  12      164.49      149.42      8.51 o
  -3   3  12      149.41      142.80      7.77 o
  -2   3  12      457.26      462.68     15.02 o
  -1   3  12       68.37       80.48      3.79 o
   0   3  12      332.44      344.76      7.71 o
   1   3  12      306.62      313.97      7.72 o
   2   3  12      121.94      109.56      3.59 o
   3   3  12      285.09      285.03      5.94 o
   4   3  12      134.70      120.33      3.88 o
   5   3  12        2.48        3.17      2.38 o
   6   3  12        7.60        3.51      3.00 o
   7   3  12        6.05        4.46      3.45 o
   8   3  12        1.09       -0.44      4.43 o
   9   3  12       20.74       18.04      5.38 o
  -6   4  12        9.44       12.35      9.82 o
  -5   4  12       18.55       25.44      6.83 o
  -4   4  12       73.08       88.95      9.68 o
  -3   4  12       81.35       84.19      7.40 o
  -2   4  12      119.02      122.37      5.51 o
  -1   4  12      179.93      189.18      6.80 o
   0   4  12      305.83      298.08      8.44 o
   1   4  12      829.66      795.29     14.50 o
   2   4  12       74.48       77.78      4.88 o
   3   4  12      331.33      317.07      7.13 o
   4   4  12      191.59      175.95      8.02 o
   5   4  12       38.32       45.22      3.43 o
   6   4  12       15.21       16.44      3.29 o
   7   4  12       23.26       28.28      3.75 o
   8   4  12       11.22        3.97      4.66 o
   9   4  12        0.09       -3.41      5.14 o
  -6   5  12       50.02       55.33     12.60 o
  -5   5  12       19.34       23.38      9.43 o
  -4   5  12        0.26       -2.64      5.46 o
  -3   5  12       17.11        9.80      5.85 o
  -2   5  12       14.54       16.61      4.03 o
  -1   5  12       12.03        7.88      3.67 o
   0   5  12      132.97      139.15      4.69 o
   1   5  12      190.80      189.47      5.37 o
   2   5  12      105.90       96.53      3.86 o
   3   5  12      551.68      552.00     13.83 o
   4   5  12       15.32       13.74      2.90 o
   5   5  12       97.56      106.01      4.37 o
   6   5  12      127.76      139.57      6.14 o
   7   5  12       15.54       15.78      3.79 o
   8   5  12       38.64       48.37      5.48 o
   9   5  12       16.55       12.67      5.80 o
  -5   6  12       63.42       92.41     13.08 o
  -4   6  12        1.86       -2.27      6.21 o
  -3   6  12       26.00       27.32      5.97 o
  -2   6  12       24.81       26.25      5.99 o
  -1   6  12        8.67       13.27      5.37 o
   0   6  12        2.13        9.77      4.94 o
   1   6  12        7.87       10.24      4.68 o
   2   6  12        1.56        0.68      3.36 o
   3   6  12       96.03       99.59     10.02 o
   4   6  12       15.12        7.21      5.05 o
   5   6  12       72.28       66.63      4.89 o
   6   6  12       61.61       63.56      4.97 o
   7   6  12       45.51       56.11     11.44 o
   8   6  12        0.76       -2.60      6.69 o
   9   6  12        1.77        5.43     13.96 o
  -4   7  12        5.37        6.91     10.55 o
  -3   7  12       38.36       40.52      8.51 o
  -2   7  12       46.44       51.96      6.85 o
  -1   7  12       66.81       71.18      6.70 o
   0   7  12        2.13        0.89      5.57 o
   1   7  12      130.17      125.32      7.59 o
   2   7  12        9.52        5.62      8.25 o
   3   7  12        0.01        3.15      5.88 o
   4   7  12       19.09       24.79      5.77 o
   5   7  12        4.05        8.21      5.70 o
   6   7  12       69.02       76.79      7.55 o
   7   7  12       43.75       41.53      7.67 o
   8   7  12        6.29        7.24      6.77 o
  -3   8  12       14.73       12.07      9.74 o
  -2   8  12       36.40       47.75     10.39 o
  -1   8  12       72.37       85.34     11.41 o
   0   8  12       98.17      100.78      7.76 o
   1   8  12       49.70       44.16      6.61 o
   2   8  12      136.91      136.34      8.34 o
   3   8  12        2.87       -1.90      5.36 o
   4   8  12       15.73       29.99      6.49 o
   5   8  12        6.98        1.08      5.86 o
   6   8  12        4.68        4.58      6.34 o
   7   8  12       11.65        9.50      6.91 o
   8   8  12        0.82       -5.81      7.31 o
  -1   9  12        0.44       -7.10      9.15 o
   0   9  12       85.96       85.25     11.17 o
   1   9  12       17.81       17.35      9.63 o
   2   9  12       62.33       52.29     10.08 o
   3   9  12       16.08       15.83      9.32 o
   4   9  12        2.33        2.35      8.93 o
   5   9  12        1.20        1.53      8.41 o
   6   9  12       16.76       12.30     12.03 o
   7   9  12        0.74       -6.28      7.02 o
   1  10  12        0.27        3.48      9.88 o
   2  10  12       16.78        8.08      9.18 o
   3  10  12       12.36       12.07     10.11 o
   4  10  12        0.43       -5.98     10.02 o
   5  10  12        1.51       12.24      9.88 o
  -3  -7  13        5.94        0.95      7.55 o
  -2  -7  13        3.42        5.59      7.21 o
  -1  -7  13       11.77       23.69      6.93 o
   0  -7  13        0.69        5.36      6.09 o
   1  -7  13        0.05        0.03      3.08 o
   2  -7  13        5.35        7.75      3.24 o
  -5  -6  13       78.03       87.07     10.64 o
  -4  -6  13        6.84       -6.54      8.06 o
  -3  -6  13       24.50       30.40      8.17 o
  -2  -6  13       29.12       41.96      7.52 o
  -1  -6  13        2.74        0.74      6.87 o
   0  -6  13        0.17       -2.57      5.07 o
   1  -6  13       11.48       16.18      3.23 o
   2  -6  13        6.16        9.34      4.62 o
   3  -6  13        6.77        6.07      7.71 o
   4  -6  13        1.08        5.45      4.34 o
  -6  -5  13       33.53       23.52      6.35 o
  -5  -5  13       50.97       57.55      6.28 o
  -4  -5  13       32.02       30.80      5.20 o
  -3  -5  13        1.48        0.40      7.51 o
  -2  -5  13      201.50      202.44     52.91 o
  -1  -5  13       35.30       36.00      7.72 o
   0  -5  13       42.14       53.32     12.13 o
   1  -5  13       10.27       17.77      3.63 o
   2  -5  13        4.04        5.10      3.76 o
   3  -5  13        2.99        2.59      4.12 o
   4  -5  13       27.02       29.16      7.56 o
   5  -5  13        2.65       13.87      7.86 o
  -6  -4  13        1.83       -0.18      5.76 o
  -5  -4  13       22.39       21.05      5.75 o
  -4  -4  13        1.62        3.61      4.91 o
  -3  -4  13       36.10       33.60      6.06 o
  -2  -4  13      115.91      109.20      7.32 o
  -1  -4  13       99.56       98.08      9.26 o
   0  -4  13      139.03      146.15      5.43 o
   1  -4  13      125.84      131.72      5.40 o
   2  -4  13       23.42       28.15      4.09 o
   3  -4  13       46.84       44.95      6.62 o
   4  -4  13        0.31        0.52      4.15 o
   5  -4  13        0.64        1.36      4.51 o
   6  -4  13        6.04        0.37      4.81 o
  -7  -3  13       19.28       11.73     10.22 o
  -6  -3  13        0.52        1.38      8.17 o
  -5  -3  13       20.71       28.56      6.30 o
  -4  -3  13        4.38        4.92      4.35 o
  -3  -3  13        0.06       -3.12      3.81 o
  -2  -3  13       30.45       35.98      6.64 o
  -1  -3  13      103.42      106.79      4.98 o
   0  -3  13       27.93       26.36      4.35 o
   1  -3  13        3.28        1.24      2.28 o
   2  -3  13        3.40        2.24      2.49 o
   3  -3  13      144.73      146.43      7.15 o
   4  -3  13       90.52       88.99      4.20 o
   5  -3  13       10.27       15.48      3.45 o
   6  -3  13        6.80        2.69      4.71 o
   7  -3  13        0.13       -1.40      8.59 o
  -7  -2  13        5.21       17.88     10.08 o
  -6  -2  13       90.77      100.10     11.31 o
  -5  -2  13       33.56       45.62      9.96 o
  -4  -2  13       34.36       36.90      4.11 o
  -3  -2  13       71.35       70.92     16.12 o
  -2  -2  13       38.50       43.27      9.14 o
  -1  -2  13       35.30       29.43      3.92 o
   0  -2  13      137.19      125.09      9.80 o
   1  -2  13       38.12       34.92      2.69 o
   2  -2  13      117.65      120.01      4.19 o
   3  -2  13      190.52      185.31      5.98 o
   4  -2  13       39.35       46.95      7.29 o
   5  -2  13       15.16       20.09      5.64 o
   6  -2  13        5.01        6.25      3.74 o
   7  -2  13        3.64        6.26      4.17 o
   8  -2  13        0.09       -2.77      5.84 o
  -7  -1  13       38.43       27.40     10.61 o
  -6  -1  13       60.10       56.87      9.54 o
  -5  -1  13      169.64      159.44      8.59 o
  -4  -1  13      253.50      280.38      8.19 o
  -3  -1  13      224.72      213.15     19.50 o
  -2  -1  13      202.63      197.50      8.88 o
  -1  -1  13      235.32      230.20      6.48 o
   0  -1  13        2.52        7.13      6.11 o
   1  -1  13      280.55      282.78      5.90 o
   2  -1  13       34.69       32.76      2.61 o
   3  -1  13        4.84        3.54      3.56 o
   4  -1  13      160.16      152.10     14.04 o
   5  -1  13        3.97        5.46      7.52 o
   6  -1  13        5.20        6.72      4.60 o
   7  -1  13       19.40       16.50      5.93 o
   8  -1  13        2.38       -1.38      4.57 o
  -7   0  13       15.89       23.21     11.26 o
  -6   0  13       67.31       91.73     10.78 o
  -5   0  13       76.71       74.58     13.74 o
  -4   0  13       83.01       97.52     14.29 o
  -3   0  13      450.30      423.83     11.21 o
  -2   0  13      591.15      555.01     12.90 o
  -1   0  13      313.77      311.63      8.44 o
   0   0  13      340.08      327.33      8.68 o
   1   0  13       19.01       26.23      2.49 o
   2   0  13        8.92        5.74      2.33 o
   3   0  13       59.67       63.01      4.49 o
   4   0  13        7.17        5.73      5.72 o
   5   0  13       10.02        7.96      3.41 o
   6   0  13        0.21       -8.96      8.96 o
   7   0  13        4.64        5.06      4.30 o
   8   0  13        6.20        7.40      4.58 o
  -7   1  13        3.39      -10.27     10.27 o
  -6   1  13        0.32       -8.14      9.29 o
  -5   1  13       14.28       13.40      6.38 o
  -4   1  13       50.65       47.30      6.25 o
  -3   1  13      174.31      182.77      7.17 o
  -2   1  13      179.77      170.67     26.95 o
  -1   1  13      285.31      311.86      8.68 o
   0   1  13      354.94      337.01      7.51 o
   1   1  13      192.90      193.75      4.92 o
   2   1  13       30.48       35.25      2.68 o
   3   1  13      246.34      226.35      5.28 o
   4   1  13       44.98       41.97      2.93 o
   5   1  13       29.21       37.39      3.09 o
   6   1  13       26.99       22.81      3.61 o
   7   1  13        0.10        3.87      3.81 o
   8   1  13        4.65        3.68      5.38 o
   9   1  13        6.15        1.13     10.96 o
  -6   2  13        8.03        2.72      9.96 o
  -5   2  13        6.38       -2.79      5.78 o
  -4   2  13        3.43        4.34      5.43 o
  -3   2  13       35.61       33.07      5.41 o
  -2   2  13       85.78       85.69     20.93 o
  -1   2  13        7.05        7.79      3.51 o
   0   2  13      593.93      573.55     11.39 o
   1   2  13       18.32       21.68      2.49 o
   2   2  13      101.67       97.53      3.52 o
   3   2  13      705.46      703.19     11.86 o
   4   2  13      556.67      552.72      9.87 o
   5   2  13        2.10       -0.12      2.79 o
   6   2  13      139.82      140.53      4.72 o
   7   2  13        0.82       -0.47      4.10 o
   8   2  13       11.59        6.23      4.97 o
   9   2  13        7.39        7.24      6.47 o
  -6   3  13       31.17       31.94     10.30 o
  -5   3  13       67.29       67.61     11.17 o
  -4   3  13       60.91       61.95      7.04 o
  -3   3  13       28.26       31.32      5.88 o
  -2   3  13       89.39       72.11      6.38 o
  -1   3  13       14.91       25.67      3.77 o
   0   3  13       16.76       17.73      3.04 o
   1   3  13      299.44      283.61      6.10 o
   2   3  13       17.50       19.71      4.24 o
   3   3  13      244.09      250.23      6.12 o
   4   3  13      104.14      110.64      3.96 o
   5   3  13      267.80      266.08      8.66 o
   6   3  13       11.28       21.24      3.61 o
   7   3  13       71.15       73.74     11.87 o
   8   3  13        1.97        7.91      4.76 o
   9   3  13        4.07       -1.31      5.32 o
  -6   4  13       41.74       65.09     11.90 o
  -5   4  13       76.65       74.10      8.29 o
  -4   4  13       55.45       49.72      7.06 o
  -3   4  13      136.69      149.82      6.48 o
  -2   4  13      148.78      144.80      6.08 o
  -1   4  13      331.15      303.78      9.19 o
   0   4  13       27.78       22.34      3.06 o
   1   4  13       46.48       47.38      5.23 o
   2   4  13        0.01       -1.52      2.62 o
   3   4  13       69.94       66.26      3.62 o
   4   4  13       84.71       80.12      4.00 o
   5   4  13       18.59       18.73      4.79 o
   6   4  13       85.55       84.87      5.15 o
   7   4  13        1.36       -4.28      4.28 o
   8   4  13       33.19       41.56      5.45 o
   9   4  13        2.48        1.89      6.79 o
  -5   5  13        1.34       -2.61      7.37 o
  -4   5  13       69.84       80.54      7.97 o
  -3   5  13       46.86       37.88      6.63 o
  -2   5  13      101.35      107.97      8.25 o
  -1   5  13      137.92      140.60      6.23 o
   0   5  13      273.94      292.94      8.84 o
   1   5  13        2.88       -0.47      3.34 o
   2   5  13        2.27        5.86      3.56 o
   3   5  13      148.71      158.34      5.03 o
   4   5  13        1.02       -1.78      2.94 o
   5   5  13       28.82       30.08      7.54 o
   6   5  13       10.99       13.66      4.32 o
   7   5  13       36.19       24.90      5.04 o
   8   5  13        0.35       -4.56      4.56 o
   9   5  13        0.38       -7.26      7.26 o
  -4   6  13        0.25        3.54      6.41 o
  -3   6  13       29.64       35.29      6.75 o
  -2   6  13       97.70      109.73      8.15 o
  -1   6  13      190.79      188.16     14.33 o
   0   6  13       72.18       82.47      7.61 o
   1   6  13      353.10      323.63      9.39 o
   2   6  13        2.55       -3.67      3.67 o
   3   6  13      408.38      410.53     12.04 o
   4   6  13        4.45       10.76      4.19 o
   5   6  13       39.00       39.00      4.88 o
   6   6  13        4.36        1.10      5.68 o
   7   6  13        0.44       -5.57     17.26 o
   8   6  13        0.10       -3.24      6.83 o
  -3   7  13       10.84       15.75      7.27 o
  -2   7  13        3.07        7.83      6.36 o
  -1   7  13       60.74       67.23      7.20 o
   0   7  13       99.48       98.81      8.05 o
   1   7  13        9.96        6.72      5.60 o
   2   7  13       97.48      102.47     12.66 o
   3   7  13      155.60      153.62      8.60 o
   4   7  13       20.49       28.02      6.52 o
   5   7  13       64.23       72.87      8.18 o
   6   7  13       21.94       27.58      6.53 o
   7   7  13        1.51        5.63      6.86 o
   8   7  13       15.57       15.31      7.34 o
  -2   8  13        1.66        3.90      8.79 o
  -1   8  13        0.00       -3.03      6.21 o
   0   8  13        1.35        8.45      6.64 o
   1   8  13       14.58        3.66      6.05 o
   2   8  13        6.93       10.39      6.05 o
   3   8  13       41.71       30.93      6.31 o
   4   8  13       12.41        5.10      8.41 o
   5   8  13        6.11       13.67      6.87 o
   6   8  13       28.17       28.77      8.49 o
   7   8  13        1.26       -4.37      6.93 o
  -1   9  13        0.65       -9.71      9.71 o
   0   9  13        1.57        0.34      9.74 o
   1   9  13       16.09       28.32     10.16 o
   2   9  13        5.72        8.03      9.40 o
   3   9  13        2.02       -1.64      9.21 o
   4   9  13        3.27       -4.46      6.71 o
   5   9  13       40.42       44.86      8.60 o
   6   9  13       15.53        9.52      7.12 o
   3  10  13        0.52        8.59     10.05 o
  -1  -7  14       28.97       25.66      7.78 o
   0  -7  14       37.60       40.81      7.55 o
  -4  -6  14        1.48        2.33      8.34 o
  -3  -6  14        0.26       -1.88      8.08 o
  -2  -6  14       15.82       10.89      7.75 o
  -1  -6  14        0.63       -9.16     12.45 o
   0  -6  14       53.12       60.74     17.12 o
   1  -6  14      125.80      138.91     23.91 o
   2  -6  14        0.50       -4.09      4.09 o
   3  -6  14        0.23       -0.13      6.61 o
  -5  -5  14       41.38       42.27      6.23 o
  -4  -5  14       21.84       23.92      8.65 o
  -3  -5  14        0.90        2.86      7.38 o
  -2  -5  14        0.61       13.42      8.48 o
  -1  -5  14        0.06       -3.15      5.33 o
   0  -5  14        0.20        5.28      5.60 o
   1  -5  14        7.90       10.65      4.24 o
   2  -5  14       26.11       36.07      4.66 o
   3  -5  14        8.76        4.93      4.41 o
   4  -5  14        0.66        1.35      6.20 o
  -5  -4  14       58.97       75.51     11.63 o
  -4  -4  14      105.90      106.51      7.08 o
  -3  -4  14       29.70       43.03     10.57 o
  -2  -4  14       37.36       37.51      6.92 o
  -1  -4  14        4.87        2.35      6.17 o
   0  -4  14        3.83        5.47      5.64 o
   1  -4  14       29.35       28.69      3.94 o
   2  -4  14       11.87        8.51      6.47 o
   3  -4  14       19.87       15.39      4.33 o
   4  -4  14        0.17        1.91      4.30 o
   5  -4  14       21.26       21.06      6.53 o
  -6  -3  14       45.03       47.27      9.99 o
  -5  -3  14       93.15       84.75      7.18 o
  -4  -3  14       77.86       88.57      6.78 o
  -3  -3  14      138.46      139.42     15.06 o
  -2  -3  14       84.61       85.94      5.15 o
  -1  -3  14        7.88        8.71      5.83 o
   0  -3  14      259.30      270.32     13.18 o
   1  -3  14       23.49       24.98      5.02 o
   2  -3  14       10.24        7.02      2.98 o
   3  -3  14        7.54        7.74      3.09 o
   4  -3  14        5.10        7.01      3.28 o
   5  -3  14        1.85        2.07      4.70 o
   6  -3  14        4.05        2.97      5.24 o
  -6  -2  14        0.49       -9.29      9.29 o
  -5  -2  14        7.54       11.33      5.82 o
  -4  -2  14      249.95      255.30     17.08 o
  -3  -2  14       28.36       28.92     10.33 o
  -2  -2  14      217.30      210.99     17.65 o
  -1  -2  14      122.67      113.38      8.26 o
   0  -2  14      116.61      114.51      6.02 o
   1  -2  14      356.63      363.97     11.66 o
   2  -2  14       49.88       49.90      8.16 o
   3  -2  14      115.41      121.35      6.07 o
   4  -2  14       14.13       10.83      3.49 o
   5  -2  14        0.83        0.13      5.79 o
   6  -2  14        6.04        5.80      3.92 o
   7  -2  14        0.07        4.83      4.36 o
  -6  -1  14       18.61       33.29     10.30 o
  -5  -1  14        0.10       11.48      6.34 o
  -4  -1  14        7.09       11.73      4.44 o
  -3  -1  14       58.18       52.06      4.73 o
  -2  -1  14       42.25       53.53      6.24 o
  -1  -1  14      100.63       99.86      5.32 o
   0  -1  14      466.21      471.96     17.28 o
   1  -1  14        3.41        0.50      2.52 o
   2  -1  14       17.92       21.47      3.02 o
   3  -1  14      118.90      138.49     13.19 o
   4  -1  14        1.11        2.25      3.32 o
   5  -1  14       74.41       73.44      7.49 o
   6  -1  14       13.40       12.67      7.63 o
   7  -1  14        3.92       -1.41      4.31 o
   8  -1  14        6.60        4.26      6.29 o
  -6   0  14       65.47       63.83     11.28 o
  -5   0  14       25.05       28.03      6.50 o
  -4   0  14        0.85        0.08      5.66 o
  -3   0  14       69.95       70.43      5.10 o
  -2   0  14        0.76        0.52      5.62 o
  -1   0  14        0.30       -0.46      3.31 o
   0   0  14       44.65       45.97      8.27 o
   1   0  14        3.70        4.36      3.03 o
   2   0  14      278.98      277.83      6.61 o
   3   0  14      251.83      247.81      8.72 o
   4   0  14       16.12       15.62      3.67 o
   5   0  14       84.02       91.56     12.23 o
   6   0  14       28.76       32.87      8.77 o
   7   0  14       16.43       20.80      6.33 o
   8   0  14        3.56       -1.72      5.52 o
  -6   1  14       44.91       40.87     10.19 o
  -5   1  14       97.68       96.88      8.00 o
  -4   1  14       45.43       54.27      6.79 o
  -3   1  14      132.49      135.90      7.99 o
  -2   1  14      125.68      130.08     16.74 o
  -1   1  14        4.17        7.79      3.69 o
   0   1  14        1.18        6.01      3.04 o
   1   1  14      123.71      117.99      3.98 o
   2   1  14        0.95       -0.69      2.46 o
   3   1  14      130.49      139.23      4.38 o
   4   1  14       76.18       84.24      3.71 o
   5   1  14       11.03       12.44      3.26 o
   6   1  14      125.00      125.13      5.99 o
   7   1  14        3.27        5.29      4.43 o
   8   1  14        1.00       -5.28      5.28 o
  -6   2  14        7.45       11.17      9.91 o
  -5   2  14       79.78       89.08      8.58 o
  -4   2  14      166.95      200.67     10.44 o
  -3   2  14      248.24      240.88     18.29 o
  -2   2  14      360.90      330.00     22.75 o
  -1   2  14      244.60      227.43     23.03 o
   0   2  14      346.20      334.38      8.03 o
   1   2  14      142.12      148.97      4.59 o
   2   2  14       28.95       25.55      2.68 o
   3   2  14       48.86       51.69      3.14 o
   4   2  14       11.56        8.83      2.71 o
   5   2  14       55.51       54.45      3.58 o
   6   2  14        6.13       -2.07      4.04 o
   7   2  14       70.74       66.31      6.88 o
   8   2  14        0.23       -3.30      5.81 o
  -5   3  14       37.99       45.65      9.60 o
  -4   3  14       12.49        8.42      6.31 o
  -3   3  14      144.67      152.97      9.00 o
  -2   3  14      195.59      188.82      7.49 o
  -1   3  14      158.03      168.95      6.67 o
   0   3  14      429.14      436.99     11.13 o
   1   3  14       54.94       56.61      3.59 o
   2   3  14      463.49      473.70      8.93 o
   3   3  14        7.80        3.53      2.65 o
   4   3  14        1.96        1.88      3.01 o
   5   3  14       23.91       29.49      3.64 o
   6   3  14       12.99        8.29      4.14 o
   7   3  14        0.29        3.04      4.52 o
   8   3  14        0.06       -3.09      5.15 o
  -5   4  14        2.90       -6.91      6.91 o
  -4   4  14       32.88       38.90      7.28 o
  -3   4  14        1.46       -0.13      6.49 o
  -2   4  14      114.52      130.03      6.32 o
  -1   4  14       88.69       83.35      5.31 o
   0   4  14      214.63      216.44      6.28 o
   1   4  14       56.38       54.60      3.70 o
   2   4  14      141.22      135.13      4.83 o
   3   4  14      210.88      206.90      9.84 o
   4   4  14        9.73        1.83      3.09 o
   5   4  14      128.24      130.55      5.08 o
   6   4  14       35.30       36.10      3.90 o
   7   4  14        1.39       -0.27      4.57 o
   8   4  14        1.11       -0.34      5.21 o
  -4   5  14       16.38       29.59      7.74 o
  -3   5  14       27.44       24.05      6.50 o
  -2   5  14       17.62       17.23      5.96 o
  -1   5  14        9.27        7.65      5.87 o
   0   5  14       20.08       22.35      4.39 o
   1   5  14       28.75       34.07      4.10 o
   2   5  14       84.48       83.59      6.91 o
   3   5  14      228.17      236.86      8.06 o
   4   5  14       29.67       35.40      4.57 o
   5   5  14      140.77      145.43      6.44 o
   6   5  14      116.25      126.72      6.48 o
   7   5  14       10.95       10.01      6.37 o
   8   5  14       28.24       21.47      5.52 o
  -4   6  14       34.74       39.67      7.94 o
  -3   6  14       51.81       56.16      7.66 o
  -2   6  14        5.29       12.85      8.52 o
  -1   6  14       34.88       36.37      6.74 o
   0   6  14        0.10       -3.65      5.71 o
   1   6  14       32.90       23.84      6.05 o
   2   6  14       15.53       17.41      8.41 o
   3   6  14       37.47       34.75      4.74 o
   4   6  14        0.85        5.87      4.15 o
   5   6  14      131.94      129.90      7.18 o
   6   6  14        3.37        7.47      4.66 o
   7   6  14       63.62       66.57      8.59 o
   8   6  14        0.36        7.42      7.21 o
  -3   7  14       59.80       62.65      8.35 o
  -2   7  14        2.37        3.24      7.02 o
  -1   7  14       53.74       53.90      9.68 o
   0   7  14       43.14       49.52      7.42 o
   1   7  14       53.36       56.84      7.87 o
   2   7  14        3.40        4.79      6.02 o
   3   7  14        3.24       -0.22      5.99 o
   4   7  14       38.50       33.89      6.46 o
   5   7  14        1.16        2.01      6.38 o
   6   7  14       31.94       40.64     11.82 o
   7   7  14        0.75       -2.90      6.64 o
  -1   8  14       15.98       29.64      7.31 o
   0   8  14       31.40       29.19      8.07 o
   1   8  14       29.74       26.97      7.49 o
   2   8  14       30.38       37.64      7.01 o
   3   8  14       24.76       26.18      7.14 o
   4   8  14       13.01       15.82      6.73 o
   5   8  14        0.07       -1.87      6.53 o
   6   8  14        9.98       19.54      7.18 o
   7   8  14       14.82       12.46     11.23 o
   1   9  14       31.26       38.88     11.26 o
   2   9  14       36.74       38.54     11.12 o
   3   9  14       25.04       32.61     13.18 o
   4   9  14        9.16        4.35      7.44 o
   5   9  14        6.04        8.92      7.56 o
  -2  -6  15        4.25        6.71      8.20 o
  -1  -6  15        8.23        1.65      8.04 o
   0  -6  15        4.80        3.18      4.75 o
   1  -6  15        0.27       -4.45      4.45 o
  -4  -5  15       24.26       28.07      9.49 o
  -3  -5  15       34.40       44.41      9.21 o
  -2  -5  15       47.40       47.99     23.37 o
  -1  -5  15        1.18       -1.68      7.06 o
   0  -5  15       10.80       12.54      6.05 o
   1  -5  15       25.77       25.79      4.71 o
   2  -5  15        9.86       12.73      4.70 o
   3  -5  15        9.64       12.25      4.82 o
  -4  -4  15        1.08       -0.74      5.48 o
  -3  -4  15       74.49       63.75     15.09 o
  -2  -4  15        3.29        1.56     14.23 o
  -1  -4  15       25.67       30.12      6.54 o
   0  -4  15      186.03      185.66     30.12 o
   1  -4  15       40.45       35.35      4.67 o
   2  -4  15       44.47       54.46     12.88 o
   3  -4  15       37.36       51.06      5.31 o
   4  -4  15        0.48        3.04      4.85 o
   5  -4  15        8.40       15.66      5.62 o
  -5  -3  15       43.38       46.11      6.78 o
  -4  -3  15        9.59        1.98      5.84 o
  -3  -3  15        4.26        7.84      5.10 o
  -2  -3  15       13.88        8.93      5.92 o
  -1  -3  15        0.79        1.46      3.91 o
   0  -3  15       21.09       26.40      4.02 o
   1  -3  15       14.61       14.29      3.16 o
   2  -3  15        6.47        8.29      3.27 o
   3  -3  15       66.51       66.96     14.61 o
   4  -3  15        4.12        3.07      4.71 o
   5  -3  15       15.15        9.85      5.14 o
   6  -3  15        2.94        7.02      8.90 o
  -5  -2  15        2.86        0.81      8.65 o
  -4  -2  15       78.49       91.11      7.23 o
  -3  -2  15       27.92       35.54      5.75 o
  -2  -2  15       95.25      102.35      7.10 o
  -1  -2  15        4.02        2.22      4.06 o
   0  -2  15        3.72        0.28      4.27 o
   1  -2  15       72.61       68.40      4.44 o
   2  -2  15       39.00       31.26      3.73 o
   3  -2  15        0.88       -0.98      3.37 o
   4  -2  15       16.25       19.88      3.81 o
   5  -2  15       29.28       26.93      4.33 o
   6  -2  15        5.57        2.59      5.82 o
  -5  -1  15       37.60       35.93      9.91 o
  -4  -1  15       60.44       62.15      9.66 o
  -3  -1  15      100.01      113.02     15.47 o
  -2  -1  15       63.89       79.68     21.99 o
  -1  -1  15      181.80      177.54      8.64 o
   0  -1  15        9.21       13.22      3.62 o
   1  -1  15      104.16       92.61      7.07 o
   2  -1  15       48.11       46.15      3.98 o
   3  -1  15       32.25       27.07      3.99 o
   4  -1  15        2.82       -2.93      7.06 o
   5  -1  15       25.71       20.54      4.20 o
   6  -1  15        2.89        2.92      4.23 o
   7  -1  15       11.20       12.17      5.53 o
  -5   0  15       29.39       44.46     11.87 o
  -4   0  15       79.90       80.92      7.67 o
  -3   0  15      186.76      181.62     17.92 o
  -2   0  15      149.41      155.83      6.58 o
  -1   0  15      223.33      225.76      8.08 o
   0   0  15      329.38      335.89      7.96 o
   1   0  15       17.73       16.54      3.12 o
   2   0  15       98.10       94.16      5.94 o
   3   0  15      124.09      117.38      5.28 o
   4   0  15       30.81       32.17      4.08 o
   5   0  15       10.54        5.74      5.15 o
   6   0  15       58.11       61.61      5.11 o
   7   0  15        3.34        2.91      4.63 o
  -5   1  15       18.14       23.80      6.81 o
  -4   1  15        8.55        6.89      6.19 o
  -3   1  15       40.18       42.88      6.11 o
  -2   1  15      160.60      171.46      9.02 o
  -1   1  15      217.64      214.71     15.28 o
   0   1  15      262.07      245.16     14.85 o
   1   1  15      364.50      371.79      7.54 o
   2   1  15       48.06       53.46      3.26 o
   3   1  15       57.86       58.41      3.50 o
   4   1  15       31.00       31.69      3.90 o
   5   1  15       10.71       13.76      3.71 o
   6   1  15       17.01       21.15      4.54 o
   7   1  15        1.41        1.36      5.96 o
   8   1  15        0.01       -0.69     11.35 o
  -5   2  15        2.45       -5.61      7.09 o
  -4   2  15        2.94       -0.58      6.35 o
  -3   2  15        0.02        2.93      5.66 o
  -2   2  15        1.24        2.10      5.41 o
  -1   2  15      114.55      113.84     18.37 o
   0   2  15       59.63       55.25      3.95 o
   1   2  15        9.83        7.98      2.89 o
   2   2  15      382.19      371.19      8.86 o
   3   2  15        3.12        1.76      2.85 o
   4   2  15       30.94       26.51      3.18 o
   5   2  15       78.46       85.35      4.60 o
   6   2  15       13.86       13.44      4.43 o
   7   2  15        0.58       -4.35      4.35 o
   8   2  15       38.04       47.70      7.10 o
  -5   3  15        5.22       12.43      9.39 o
  -4   3  15       34.52       31.17      7.30 o
  -3   3  15       19.79       16.94      6.16 o
  -2   3  15        7.25        7.05      6.21 o
  -1   3  15       13.45       27.02      4.53 o
   0   3  15       15.59       20.72      3.45 o
   1   3  15       10.71        7.71      3.38 o
   2   3  15       26.90       29.49      3.39 o
   3   3  15       29.19       25.93      3.70 o
   4   3  15        2.46        3.79      3.26 o
   5   3  15      223.97      233.44      9.26 o
   6   3  15       28.44       32.82      5.04 o
   7   3  15       31.45       22.76      5.05 o
   8   3  15        1.65        7.40      5.29 o
  -4   4  15       17.13       14.98     10.08 o
  -3   4  15      200.84      217.86     11.45 o
  -2   4  15       75.58       85.23      5.94 o
  -1   4  15       30.67       36.43      4.75 o
   0   4  15      205.22      200.76      7.72 o
   1   4  15       11.40        9.02      3.38 o
   2   4  15       17.28       22.51      3.45 o
   3   4  15        1.65       -2.55      3.24 o
   4   4  15        0.36        6.37      3.35 o
   5   4  15       76.53       78.04      5.24 o
   6   4  15       72.71       75.24      5.53 o
   7   4  15        2.20       -4.13      4.91 o
   8   4  15       33.66       41.22      6.20 o
  -4   5  15       68.47       82.31     21.87 o
  -3   5  15        2.62        7.32      7.14 o
  -2   5  15      166.84      171.84      9.86 o
  -1   5  15      146.53      153.16      7.07 o
   0   5  15       56.24       58.28      5.30 o
   1   5  15      229.85      236.21      8.54 o
   2   5  15       35.73       36.03      5.16 o
   3   5  15        7.10        2.05      4.25 o
   4   5  15       14.51       14.63      4.58 o
   5   5  15        2.89       -4.50      4.50 o
   6   5  15        1.08        6.57      5.01 o
   7   5  15       25.17       30.64      5.39 o
   8   5  15       17.56       21.74      5.63 o
  -3   6  15       33.54       29.00      7.57 o
  -2   6  15        5.70        4.04      6.77 o
  -1   6  15       47.97       55.54     11.02 o
   0   6  15       81.37       81.99     14.50 o
   1   6  15      121.12      134.47      8.90 o
   2   6  15       73.66       76.36      7.24 o
   3   6  15       76.92       85.89      7.59 o
   4   6  15        4.50        2.21      4.57 o
   5   6  15       71.09       85.61      6.13 o
   6   6  15       20.36        3.14      6.68 o
   7   6  15        5.75        4.68      6.98 o
  -2   7  15       16.52       11.15      7.27 o
  -1   7  15        0.34       -2.14      6.67 o
   0   7  15       27.49       26.23      7.45 o
   1   7  15       51.42       43.75      8.28 o
   2   7  15       48.22       49.56      7.25 o
   3   7  15        7.90        6.72      6.55 o
   4   7  15       17.75       23.10     11.96 o
   5   7  15      140.83      140.51      9.94 o
   6   7  15        0.41       11.31      7.08 o
   7   7  15       11.76       12.37     13.64 o
   0   8  15        0.80        1.01      6.84 o
   1   8  15       29.08       31.38      7.52 o
   2   8  15        9.82       15.47      6.78 o
   3   8  15       21.17       21.06      6.84 o
   4   8  15        0.90        4.42      6.94 o
   5   8  15       17.82       16.17      7.83 o
   6   8  15       25.32       27.96     11.68 o
   3   9  15       27.25       24.31     10.36 o
  -2  -5  16        4.95        7.75      8.45 o
  -1  -5  16        0.32        8.95     30.54 o
   0  -5  16        1.54        2.80      5.14 o
   1  -5  16        1.83       -4.92      4.92 o
   2  -5  16       32.72       36.28     12.48 o
  -3  -4  16       73.43       88.83     11.74 o
  -2  -4  16       42.99       47.98      8.74 o
  -1  -4  16        0.40       12.22      9.84 o
   0  -4  16       14.13       11.26      5.74 o
   1  -4  16        6.08        6.80      4.93 o
   2  -4  16        2.82        4.30      4.76 o
   3  -4  16       61.23       65.53      9.27 o
   4  -4  16        0.52        7.21      8.14 o
  -4  -3  16       27.57       26.98      8.01 o
  -3  -3  16       83.10       84.95     13.25 o
  -2  -3  16       74.86       83.61     13.40 o
  -1  -3  16       74.94       80.03     23.31 o
   0  -3  16       26.42       24.89      3.63 o
   1  -3  16       12.68        6.56      3.68 o
   2  -3  16       12.58       15.53      4.92 o
   3  -3  16        0.04       -4.62      4.87 o
   4  -3  16        4.81       -0.56      5.04 o
   5  -3  16       17.24       18.83      8.90 o
  -4  -2  16       17.75       23.14      6.48 o
  -3  -2  16       18.07       12.53      5.68 o
  -2  -2  16      156.43      155.37     15.73 o
  -1  -2  16       20.10       27.73      5.37 o
   0  -2  16       56.03       50.37      4.45 o
   1  -2  16       58.05       57.17      5.94 o
   2  -2  16       85.45       93.07      5.62 o
   3  -2  16       19.35       21.81      4.09 o
   4  -2  16        0.94       -0.99      3.83 o
   5  -2  16        1.32        3.69      4.25 o
   6  -2  16        3.29       -2.81      8.98 o
  -5  -1  16        0.14       -9.18      9.18 o
  -4  -1  16       13.80       15.80      8.98 o
  -3  -1  16       23.69       25.61      6.02 o
  -2  -1  16       60.40       61.39      6.38 o
  -1  -1  16      111.00      104.53      7.60 o
   0  -1  16       34.38       29.96      4.10 o
   1  -1  16        6.96        2.14      4.02 o
   2  -1  16      122.34      131.80      5.79 o
   3  -1  16       94.95      103.06      9.71 o
   4  -1  16        1.99       -0.84      3.92 o
   5  -1  16      110.44      123.54      6.11 o
   6  -1  16       16.05       20.92      4.79 o
  -5   0  16       26.57       29.56      9.89 o
  -4   0  16       84.29       93.74      8.17 o
  -3   0  16       24.56       18.35      6.42 o
  -2   0  16       18.16       27.90      5.17 o
  -1   0  16       42.27       47.96      5.04 o
   0   0  16       27.60       27.67      5.06 o
   1   0  16        2.69        2.67      3.68 o
   2   0  16      127.24      128.82      9.23 o
   3   0  16        8.00        8.19      7.14 o
   4   0  16       75.97       74.81      7.88 o
   5   0  16        4.19        3.80      4.31 o
   6   0  16        6.32        9.16      6.91 o
   7   0  16       18.27       20.61      6.47 o
  -5   1  16        3.78        5.30      7.68 o
  -4   1  16      108.32      103.02      9.00 o
  -3   1  16       40.71       36.46      7.11 o
  -2   1  16       25.37       24.10      6.08 o
  -1   1  16       10.60       16.07      4.51 o
   0   1  16       81.05       93.34      7.31 o
   1   1  16        2.68        4.91      4.07 o
   2   1  16        1.59       -1.94      3.35 o
   3   1  16        4.07        0.86      3.39 o
   4   1  16       21.48       23.07      5.32 o
   5   1  16       11.22       15.15      4.39 o
   6   1  16        0.48        5.20     14.24 o
   7   1  16        3.23        4.38     20.14 o
  -4   2  16       50.62       50.13      7.82 o
  -3   2  16       96.50       96.61      8.40 o
  -2   2  16       44.97       39.06      5.04 o
  -1   2  16      272.46      286.95     11.53 o
   0   2  16       48.72       48.73      5.14 o
   1   2  16      112.70      120.71      5.04 o
   2   2  16       19.41       16.25      3.53 o
   3   2  16       46.02       44.84      3.63 o
   4   2  16        1.35       -4.09      4.09 o
   5   2  16       26.98       27.30      7.22 o
   6   2  16        2.10        0.70      4.58 o
   7   2  16       30.59       32.70      8.60 o
  -4   3  16        1.42        0.87     12.25 o
  -3   3  16      110.73      134.40      6.98 o
  -2   3  16       75.81       83.01      7.57 o
  -1   3  16      105.54      114.89      6.33 o
   0   3  16      355.71      349.07      8.65 o
   1   3  16       20.28       26.05      3.75 o
   2   3  16      350.39      351.24      8.67 o
   3   3  16       53.55       64.18      4.30 o
   4   3  16       86.26       81.63      4.70 o
   5   3  16        3.26        0.41      4.46 o
   6   3  16        1.13       -3.78      4.73 o
   7   3  16        1.68       10.68      5.03 o
  -4   4  16        7.14       12.97     11.34 o
  -3   4  16        1.88        4.16      6.93 o
  -2   4  16       39.34       54.40      5.64 o
  -1   4  16       46.04       56.31      7.51 o
   0   4  16       85.37       90.43      5.81 o
   1   4  16      150.82      161.70      7.01 o
   2   4  16       88.42      100.54      6.47 o
   3   4  16       42.61       33.92      4.95 o
   4   4  16       64.83       72.81      5.61 o
   5   4  16        1.26       -4.47      4.47 o
   6   4  16        1.60        3.35      4.77 o
   7   4  16        3.85        3.71      5.03 o
  -3   5  16        2.52        3.61      7.60 o
  -2   5  16        6.89        5.00      7.34 o
  -1   5  16        7.72        9.54      7.08 o
   0   5  16       18.12       15.64      6.07 o
   1   5  16       11.29        7.26      7.55 o
   2   5  16       39.34       35.62      5.15 o
   3   5  16       43.88       50.75      7.36 o
   4   5  16       49.47       44.23      5.14 o
   5   5  16       36.40       38.31      5.47 o
   6   5  16        4.53       -0.65      4.98 o
   7   5  16       62.08       60.72      6.60 o
  -2   6  16       20.12       24.23      7.70 o
  -1   6  16       25.91       32.06      7.51 o
   0   6  16        6.90       13.44      7.18 o
   1   6  16        3.72        0.31      8.98 o
   2   6  16        5.36        0.40      6.18 o
   3   6  16        8.01       14.12      6.66 o
   4   6  16        6.82        9.30      6.78 o
   5   6  16       43.77       48.76      7.79 o
   6   6  16       10.35        9.22      6.85 o
   7   6  16       55.72       53.05     12.43 o
  -1   7  16       69.12       79.45      8.54 o
   0   7  16       17.16       -0.77      8.80 o
   1   7  16       25.03       32.67      7.62 o
   2   7  16       20.71       22.99      7.67 o
   3   7  16       10.58       12.96      6.87 o
   4   7  16        4.39        2.89      6.81 o
   5   7  16        2.19        7.33      6.94 o
   6   7  16        9.05       20.54      7.79 o
   1   8  16       42.47       62.68     12.72 o
   2   8  16        8.22       24.36      7.99 o
   3   8  16       69.07       72.43      8.73 o
   4   8  16        7.05       -5.33      7.27 o
  -1  -4  17       55.19       44.63      9.71 o
   0  -4  17       19.06       11.07      5.90 o
   1  -4  17       16.30       23.41      6.64 o
   2  -4  17        6.28        3.41      5.43 o
  -3  -3  17        4.01       11.32      6.11 o
  -2  -3  17        7.13        4.47      5.49 o
  -1  -3  17        2.75       -1.99      5.09 o
   0  -3  17        0.23        0.14      4.01 o
   1  -3  17        1.36       -4.77      4.77 o
   2  -3  17       38.34       39.27      6.58 o
   3  -3  17        3.33        5.70      5.06 o
  -3  -2  17        6.87        7.51      6.10 o
  -2  -2  17       25.78       32.80      9.36 o
  -1  -2  17        4.72       14.35     16.82 o
   0  -2  17        6.38        9.18      4.23 o
   1  -2  17        0.36       -0.67      4.00 o
   2  -2  17        0.27       -3.16      4.09 o
   3  -2  17       28.43       28.35      4.42 o
   4  -2  17        1.12        1.11      4.18 o
   5  -2  17       44.32       57.49      9.68 o
  -4  -1  17       77.53       82.86     11.34 o
  -3  -1  17       36.19       52.38      9.82 o
  -2  -1  17       44.40       46.31      6.53 o
  -1  -1  17       71.08       75.19     17.36 o
   0  -1  17       55.24       62.98      5.03 o
   1  -1  17       54.72       54.07      5.10 o
   2  -1  17       11.24        9.34      4.15 o
   3  -1  17       13.39       12.22      4.38 o
   4  -1  17       15.61        8.03      4.53 o
   5  -1  17       10.73       12.71      4.87 o
  -4   0  17       44.91       39.52     10.69 o
  -3   0  17        6.63        5.11      8.98 o
  -2   0  17       93.15      106.95     11.14 o
  -1   0  17       67.21       75.53      9.29 o
   0   0  17       75.23       80.36      9.97 o
   1   0  17       82.65       81.17      6.70 o
   2   0  17       26.04       19.68      4.38 o
   3   0  17        0.43       -4.24      4.24 o
   4   0  17        0.89       -3.87      6.22 o
   5   0  17       26.73       10.30      4.71 o
   6   0  17       22.92       19.69      5.17 o
  -4   1  17        0.20       -2.05      7.35 o
  -3   1  17       34.67       33.20      7.18 o
  -2   1  17        3.01       -5.99      6.86 o
  -1   1  17      126.40      124.59      7.94 o
   0   1  17       97.35      110.59     18.16 o
   1   1  17      137.52      149.78      5.77 o
   2   1  17      119.34      116.56      5.23 o
   3   1  17       26.38       35.98      5.32 o
   4   1  17       35.66       37.55      4.96 o
   5   1  17       37.08       35.50      9.31 o
   6   1  17        4.56       11.29      6.05 o
  -3   2  17        3.14        1.32      7.14 o
  -2   2  17        0.82       -1.43      4.71 o
  -1   2  17        4.25       16.32      4.91 o
   0   2  17       42.50       51.31      8.16 o
   1   2  17       73.30       78.85      7.74 o
   2   2  17       44.14       43.08      4.86 o
   3   2  17       25.72       22.79      6.02 o
   4   2  17       42.65       43.49      5.17 o
   5   2  17       21.30       13.44     11.47 o
   6   2  17        2.05       10.85      6.33 o
  -3   3  17        1.12       -0.10      5.30 o
  -2   3  17       58.23       55.93      5.96 o
  -1   3  17        3.51        4.19      4.89 o
   0   3  17        0.15       -4.79      6.82 o
   1   3  17        1.57        5.81      4.85 o
   2   3  17       52.92       52.37      5.78 o
   3   3  17        0.78       -2.39      4.70 o
   4   3  17       50.42       44.82      5.49 o
   5   3  17        2.90       -1.61      4.84 o
   6   3  17       21.97       19.11      5.58 o
  -3   4  17        8.33       12.56      7.33 o
  -2   4  17        6.65        2.75      5.26 o
  -1   4  17       82.12       81.95      6.35 o
   0   4  17       22.85       29.17      5.03 o
   1   4  17        2.42       -1.65      4.88 o
   2   4  17       72.86       76.26      8.70 o
   3   4  17       11.08        9.99      4.94 o
   4   4  17        0.26        2.30      4.82 o
   5   4  17        0.84       -2.01      5.17 o
   6   4  17        3.70       -2.95      5.58 o
  -2   5  17       39.75       38.74      9.94 o
  -1   5  17       54.20       58.14      8.56 o
   0   5  17       61.87       58.96      7.73 o
   1   5  17       79.38       90.17      6.53 o
   2   5  17        7.85        2.97      5.23 o
   3   5  17       58.60       72.08      5.94 o
   4   5  17       18.45       26.73      5.41 o
   5   5  17        5.26       -3.23      4.85 o
   6   5  17        2.38       -0.72      5.96 o
  -1   6  17       13.74        7.24      7.55 o
   0   6  17       95.04      121.83      9.70 o
   1   6  17       41.61       46.04      8.33 o
   2   6  17      112.88      125.39      9.84 o
   3   6  17       47.02       44.70      9.28 o
   4   6  17        2.32       -1.63      8.38 o
   5   6  17       48.33       45.37     13.70 o
   1   7  17       12.25        7.03      7.65 o
   2   7  17        1.12       -2.69      7.31 o
   3   7  17       69.01       68.04      8.79 o
   4   7  17       28.82       26.20      7.94 o
   0  -3  18        9.96       26.50      9.52 o
   1  -3  18        7.16        3.09      8.65 o
  -2  -2  18       21.32       30.44      6.77 o
  -1  -2  18       17.23        8.88      6.41 o
   0  -2  18       84.20       90.90     16.34 o
   1  -2  18        6.45        3.89      4.39 o
   2  -2  18       21.70       26.77      4.70 o
   3  -2  18        4.17        8.02      7.38 o
  -2  -1  18        7.97       27.20      9.15 o
  -1  -1  18        8.39       -2.01      6.71 o
   0  -1  18       49.19       47.76      5.29 o
   1  -1  18       52.03       51.55      7.92 o
   2  -1  18        0.86       -4.38      4.38 o
   3  -1  18       18.00       21.93      4.86 o
   4  -1  18        9.07       11.19      4.78 o
  -3   0  18        7.01       18.41     10.58 o
  -2   0  18       50.97       42.41     10.08 o
  -1   0  18        2.51       -3.23      8.67 o
   0   0  18       16.16       19.63      4.91 o
   1   0  18        1.21        4.80      4.58 o
   2   0  18       40.92       50.76      6.64 o
   3   0  18        7.79        4.92      4.66 o
   4   0  18      113.75      112.43     10.40 o
   5   0  18        1.35       -5.57      6.99 o
  -2   1  18      113.56      128.66      8.52 o
  -1   1  18       22.70       12.55      6.07 o
   0   1  18        1.04       -2.52      6.66 o
   1   1  18        1.93       11.00      5.64 o
   2   1  18       36.86       43.18      6.16 o
   3   1  18        2.43       -2.96      6.34 o
   4   1  18        1.06       -1.33     11.55 o
   5   1  18        8.19        5.00     17.73 o
  -2   2  18       93.54      112.81      8.48 o
  -1   2  18       45.26       49.21      6.04 o
   0   2  18       19.46       19.50      6.38 o
   1   2  18       85.09       95.04     16.87 o
   2   2  18        3.15       -1.54      4.74 o
   3   2  18       28.15       28.27      5.10 o
   4   2  18       11.47        8.42      5.98 o
   5   2  18        8.21        9.74      6.14 o
  -2   3  18       24.65       17.24      5.92 o
  -1   3  18       34.16       34.93      6.49 o
   0   3  18       19.90       17.73      5.36 o
   1   3  18       47.06       60.25      8.43 o
   2   3  18      151.82      162.94      7.38 o
   3   3  18       13.01       14.26      5.33 o
   4   3  18       63.41       64.65      6.14 o
   5   3  18        1.00       -3.64      5.21 o
  -1   4  18       85.80      113.56      9.43 o
   0   4  18       15.17       14.97      5.50 o
   1   4  18       81.39       84.41      6.40 o
   2   4  18       54.56       56.97      9.44 o
   3   4  18       15.63       13.85      5.18 o
   4   4  18       88.47       85.88      6.69 o
   5   4  18        6.87        4.44      5.44 o
   0   5  18       34.33       39.10      7.64 o
   1   5  18        6.09       14.09      7.02 o
   2   5  18       59.35       67.53      6.53 o
   3   5  18       37.95       38.91      6.10 o
   4   5  18        3.70        2.30      5.44 o
   5   5  18       42.56       46.71      8.07 o
   1   6  18        1.15        5.28      7.60 o
   2   6  18        0.06        2.64      7.81 o
   3   6  18        0.22        2.30      7.96 o
   4   6  18       16.63       24.42     10.13 o
   0  -1  19       39.48       47.04      6.89 o
   1  -1  19       17.29       26.57      6.45 o
   2  -1  19        9.56       21.47      6.28 o
  -1   0  19       21.29        9.82      9.68 o
   0   0  19       45.09       55.71      7.89 o
   1   0  19       23.00       20.42      7.63 o
   2   0  19       21.27       31.23      5.20 o
   3   0  19       14.83       20.05      6.47 o
  -1   1  19        9.24        6.91      6.56 o
   0   1  19       15.26       26.53      8.68 o
   1   1  19       61.91       65.53     17.29 o
   2   1  19       54.51       54.62     11.34 o
   3   1  19       21.97       25.48      6.44 o
   4   1  19        8.53        5.14      9.77 o
  -1   2  19        1.27        0.68      5.56 o
   0   2  19        2.50       -1.57      5.23 o
   1   2  19        8.71        4.49      6.58 o
   2   2  19       16.86       20.17      6.44 o
   3   2  19       74.87       76.76      7.28 o
   4   2  19        4.39        1.15      6.23 o
   0   3  19       50.78       45.60     11.04 o
   1   3  19       15.86       10.31      5.20 o
   2   3  19       15.93       25.76      5.45 o
   3   3  19        2.43       -0.90      5.44 o
   4   3  19       52.83       53.91      6.23 o
   1   4  19       58.71       76.74     11.26 o
   2   4  19        0.49       -2.37      5.89 o
   3   4  19       13.68       12.08      7.57 o
 
